# Supplementary material for: Motor domain phosphorylation increases nucleotide exchange and turns MYO6 into a faster and stronger motor
Source: Nat Commun. 2024 Aug 7;15:6716. doi: 10.1038/s41467-024-49898-3 (PMC11306250; doi:10.1038/s41467-024-49898-3)
Supplement: Supplementary file 4 — Source Data [file 41467_2024_49898_MOESM4_ESM.xlsx]

## Sheet: Fig. 3b
track	track displacement		track	track displacement		track	track displacement
	WT			S267A			S267E
1	0.018		1	0.022		1	0.061
2	0.018		2	0.022		2	0.083
3	0.025		3	0.027		3	0.084
4	0.025		4	0.028		4	0.098
5	0.027		5	0.029		5	0.099
6	0.027		6	0.03		6	0.1
7	0.027		7	0.031		7	0.1
8	0.03		8	0.032		8	0.12
9	0.03		9	0.033		9	0.12
10	0.03		10	0.033		10	0.12
11	0.03		11	0.034		11	0.12
12	0.031		12	0.034		12	0.12
13	0.031		13	0.035		13	0.12
14	0.031		14	0.035		14	0.12
15	0.031		15	0.036		15	0.12
16	0.031		16	0.036		16	0.12
17	0.031		17	0.036		17	0.13
18	0.031		18	0.036		18	0.13
19	0.032		19	0.036		19	0.13
20	0.032		20	0.036		20	0.13
21	0.032		21	0.036		21	0.13
22	0.033		22	0.036		22	0.13
23	0.033		23	0.037		23	0.13
24	0.033		24	0.038		24	0.13
25	0.033		25	0.038		25	0.13
26	0.033		26	0.038		26	0.14
27	0.033		27	0.04		27	0.14
28	0.034		28	0.041		28	0.14
29	0.034		29	0.041		29	0.14
30	0.034		30	0.041		30	0.14
31	0.034		31	0.041		31	0.15
32	0.034		32	0.041		32	0.15
33	0.034		33	0.041		33	0.15
34	0.034		34	0.041		34	0.15
35	0.034		35	0.041		35	0.15
36	0.035		36	0.042		36	0.15
37	0.035		37	0.042		37	0.15
38	0.035		38	0.042		38	0.15
39	0.035		39	0.042		39	0.15
40	0.035		40	0.042		40	0.15
41	0.035		41	0.042		41	0.15
42	0.036		42	0.042		42	0.15
43	0.036		43	0.043		43	0.15
44	0.036		44	0.043		44	0.15
45	0.036		45	0.043		45	0.16
46	0.036		46	0.043		46	0.16
47	0.036		47	0.043		47	0.16
48	0.036		48	0.043		48	0.16
49	0.036		49	0.044		49	0.16
50	0.037		50	0.044		50	0.16
51	0.037		51	0.044		51	0.16
52	0.037		52	0.045		52	0.16
53	0.037		53	0.045		53	0.16
54	0.038		54	0.045		54	0.17
55	0.038		55	0.045		55	0.17
56	0.038		56	0.045		56	0.17
57	0.038		57	0.046		57	0.17
58	0.038		58	0.046		58	0.17
59	0.038		59	0.047		59	0.17
60	0.039		60	0.047		60	0.17
61	0.039		61	0.047		61	0.17
62	0.039		62	0.047		62	0.17
63	0.039		63	0.048		63	0.18
64	0.039		64	0.048		64	0.18
65	0.039		65	0.048		65	0.18
66	0.039		66	0.048		66	0.18
67	0.039		67	0.048		67	0.18
68	0.039		68	0.049		68	0.18
69	0.04		69	0.05		69	0.18
70	0.04		70	0.05		70	0.18
71	0.041		71	0.05		71	0.18
72	0.042		72	0.051		72	0.18
73	0.042		73	0.052		73	0.18
74	0.042		74	0.052		74	0.18
75	0.042		75	0.053		75	0.18
76	0.043		76	0.053		76	0.18
77	0.044		77	0.053		77	0.18
78	0.044		78	0.053		78	0.18
79	0.045		79	0.054		79	0.18
80	0.045		80	0.058		80	0.18
81	0.045		81	0.061		81	0.18
82	0.045		82	0.062		82	0.19
83	0.047		83	0.071		83	0.19
84	0.047		84	0.066		84	0.19
85	0.049		85	0.067		85	0.19
86	0.049		86	0.074		86	0.19
87	0.051		87	0.081		87	0.19
88	0.051		88	0.063		88	0.2
89	0.0429		89	0.064		89	0.2
90	0.0446		90	0.058		90	0.21
91	0.0451		91	0.053		91	0.21
92	0.0427		92	0.052		92	0.21
93	0.0333		93	0.054		93	0.21
94	0.0485		94	0.065		94	0.228
95	0.0392		95	0.068		95	0.171
96	0.0409		96	0.069		96	0.237
97	0.0364		97	0.076		97	0.242
98	0.042		98	0.051		98	0.18
99	0.0412		99	0.065		99	0.251
100	0.0405		100	0.06		100	0.224
101	0.0428		101	0.066		101	0.239
102	0.0322		102	0.064		102	0.249
103	0.0496		103	0.059		103	0.238
104	0.0363		104	0.066		104	0.238
105	0.051		105	0.066		105	0.251
106	0.0431		106	0.062		106	0.203
107	0.0361		107	0.059		107	0.208
108	0.0376		108	0.06		108	0.142
109	0.037		109	0.072		109	0.188
110	0.0391		110	0.052		110	0.298
111	0.0439		111	0.063		111	0.18
112	0.0428		112	0.072		112	0.161
113	0.0456		113	0.06		113	0.223
114	0.0426		114	0.095		114	0.233
115	0.0372		115	0.077		115	0.178
116	0.0455		116	0.077		116	0.191
117	0.0445		117	0.074		117	0.2
118	0.0488		118	0.0444		118	0.213
119	0.0455		119	0.052		119	0.266
120	0.0447		120	0.063		120	0.165
121	0.045		121	0.087		121	0.235
122	0.05		122	0.068		122	0.22
123	0.0337		123	0.054		123	0.142
124	0.047		124	0.061		124	0.18
125	0.0451		125	0.052		125	0.215
126	0.044		126	0.061		126	0.222
127	0.0428		127	0.06		127	0.173
128	0.05		128	0.054		128	0.234
129	0.0461		129	0.068		129	0.245
130	0.0382		130	0.061		130	0.196
131	0.0379		131	0.054		131	0.195
132	0.0481		132	0.062		132	0.214
133	0.051		133	0.066		133	0.268
134	0.0428		134	0.067		134	0.159
135	0.0451		135	0.077		135	0.229
136	0.035		136	0.06		136	0.171
137	0.0414		137	0.066		137	0.219
138	0.05		138	0.08		138	0.199
139	0.0472		139	0.062		139	0.22
140	0.0437		140	0.068		140	0.178
141	0.0478		141	0.065		141	0.172
142	0.041		142	0.074		142	0.234
143	0.049		143	0.081		143	0.134
144	0.0419		144	0.067		144	0.195
145	0.0482		145	0.062		145	0.211
146	0.0466		146	0.055		146	0.208
147	0.0393		147	0.056		147	0.208
148	0.046		148	0.062		148	0.26
149	0.04		149	0.075		149	0.239
150	0.0468		150	0.066		150	0.246
151	0.053		151	0.059		151	0.121
152	0.05		152	0.057		152	0.189
153	0.0371		153	0.059		153	0.178
154	0.0451		154	0.058		154	0.188
155	0.0454		155	0.053		155	0.237
156	0.0387		156	0.057		156	0.191
157	0.0479		157	0.054		157	0.226
158	0.046		158	0.067		158	0.205
159	0.051		159	0.062		159	0.193
160	0.0475		160	0.057		160	0.254
161	0.0468		161	0.057		161	0.204
162	0.046		162	0.056		162	0.275
163	0.0464		163	0.055		163	0.184
164	0.039		164	0.064		164	0.204
165	0.053		165	0.063		165	0.193
166	0.0461		166	0.065		166	0.204
167	0.0499		167	0.069		167	0.259
168	0.048		168	0.072		168	0.182
169	0.0483		169	0.082		169	0.247
170	0.0395		170	0.064		170	0.22
171	0.0473		171	0.069		171	0.272
172	0.0421		172	0.056		172	0.235
173	0.0454		173	0.066		173	0.212
174	0.0449		174	0.065		174	0.198
175	0.052		175	0.076		175	0.173
176	0.0413		176	0.058		176	0.173
177	0.0395		177	0.062		177	0.222
178	0.055		178	0.068		178	0.176
179	0.0433		179	0.054		179	0.194
180	0.0407		180	0.06		180	0.206
181	0.0407		181	0.058		181	0.225
182	0.0468		182	0.061		182	0.174
183	0.0412		183	0.05		183	0.239
184	0.0405		184	0.052		184	0.211
185	0.044		185	0.048		185	0.174
186	0.0413		186	0.061		186	0.19
187	0.0471		187	0.069		187	0.22
188	0.043		188	0.046		188	0.185
189	0.047		189	0.062		189	0.193
190	0.041		190	0.067		190	0.206
191	0.048		191	0.062		191	0.22
192	0.044		192	0.046		192	0.215
193	0.046		193	0.05		193	0.238
194	0.051		194	0.075		194	0.12
195	0.041		195	0.082		195	0.21
196	0.047		196	0.092		196	0.12
197	0.057		197	0.075		197	0.15
198	0.05		198	0.063		198	0.16
199	0.056		199	0.07		199	0.12
200	0.046		200	0.067		200	0.13
201	0.061		201	0.071		201	0.16
202	0.034		202	0.077		202	0.15
203	0.052		203	0.071		203	0.18
204	0.056		204	0.059		204	0.12
205	0.051		205	0.065		205	0.12
206	0.038		206	0.07		206	0.13
207	0.039		207	0.073		207	0.12
208	0.044		208	0.052		208	0.097
209	0.047		209	0.06		209	0.11
210	0.054		210	0.045		210	0.14
211	0.042		211	0.081		211	0.14
212	0.052		212	0.049		212	0.15
213	0.039		213	0.059		213	0.096
214	0.047		214	0.068		214	0.13
215	0.051		215	0.053		215	0.14
216	0.045		216	0.068		216	0.16
217	0.051		217	0.062		217	0.12
218	0.052		218	0.076		218	0.15
219	0.039		219	0.052		219	0.13
220	0.061		220	0.074		220	0.15
221	0.058		221	0.066		221	0.13
222	0.044		222	0.066		222	0.12
223	0.051		223	0.058		223	0.19
224	0.033		224	0.054		224	0.12
225	0.054		225	0.068		225	0.17
226	0.047		226	0.061		226	0.15
227	0.039		227	0.061		227	0.14
228	0.039		228	0.05		228	0.12
229	0.045		229	0.063		229	0.16
230	0.051		230	0.053		230	0.15
231	0.057		231	0.076		231	0.16
232	0.051		232	0.064		232	0.092
233	0.046		233	0.058		233	0.15
234	0.052		234	0.075		234	0.1
235	0.045		235	0.079		235	0.11
236	0.055		236	0.041		236	0.16
237	0.052		237	0.065		237	0.15
238	0.06		238	0.055		238	0.14
239	0.062		239	0.071		239	0.15
240	0.041		240	0.071		240	0.1
241	0.038		241	0.069		241	0.097
242	0.038		242	0.08		242	0.16
243	0.044		243	0.075		243	0.12
244	0.052		244	0.041		244	0.15
245	0.047		245	0.056		245	0.16
246	0.048		246	0.069		246	0.14
247	0.041		247	0.064		247	0.13
248	0.059		248	0.052		248	0.17
249	0.049		249	0.061		249	0.12
250	0.048		250	0.082		250	0.14
251	0.049		251	0.072		251	0.14
252	0.042		252	0.079		252	0.092
253	0.057		253	0.083		253	0.18
254	0.047		254	0.063		254	0.13
255	0.049		255	0.07		255	0.12
256	0.054		256	0.073		256	0.14
257	0.045		257	0.072		257	0.16
258	0.069		258	0.079		258	0.11
259	0.045		259	0.072		259	0.13
260	0.058		260	0.062		260	0.11
261	0.048		261	0.071		261	0.13
262	0.055		262	0.077		262	0.14
263	0.056		263	0.062		263	0.13
264	0.044		264	0.053		264	0.12
265	0.049		265	0.048		265	0.12
266	0.05		266	0.081		266	0.14
267	0.057		267	0.059		267	0.11
268	0.048		268	0.063		268	0.13
269	0.053		269	0.052		269	0.12
270	0.049		270	0.065		270	0.12
271	0.057		271	0.085		271	0.13
272	0.044		272	0.074		272	0.12
273	0.052		273	0.061		273	0.12
274	0.053		274	0.069		274	0.16
275	0.054		275	0.075		275	0.16
276	0.056		276	0.068		276	0.11
277	0.058		277	0.093		277	0.13
278	0.047		278	0.062		278	0.14
279	0.051		279	0.059		279	0.12
280	0.064		280	0.071		280	0.11
281	0.057		281	0.055		281	0.16
282	0.05		282	0.051		282	0.1
283	0.055		283	0.069		283	0.11
284	0.049		284	0.067		284	0.16
285	0.052		285	0.058		285	0.12
286	0.062		286	0.065		286	0.1
287	0.071		287	0.088		287	0.079
288	0.062		288	0.057		288	0.093
289	0.076		289	0.033		289	0.14
290	0.068		290	0.057		290	0.12
291	0.071		291	0.067		291	0.15
292	0.042		292	0.047		292	0.16
293	0.059		293	0.079		293	0.2
294	0.077		294	0.061		294	0.24
295	0.063		295	0.081		295	0.22
296	0.06		296	0.061		296	0.18
297	0.046		297	0.062		297	0.2
298	0.065		298	0.065		298	0.15
299	0.058		299	0.08		299	0.16
300	0.066		300	0.068		300	0.12
301	0.078		301	0.069		301	0.2
302	0.069		302	0.062		302	0.21
303	0.065		303	0.048		303	0.17
304	0.06		304	0.062		304	0.19
305	0.067		305	0.078		305	0.19
306	0.065		306	0.078		306	0.2
307	0.069		307	0.043		307	0.14
308	0.083		308	0.091		308	0.14
309	0.058		309	0.069		309	0.15
310	0.054		310	0.059		310	0.14
311	0.069		311	0.057		311	0.15
312	0.083		312	0.053		312	0.13
313	0.076		313	0.073		313	0.17
314	0.08		314	0.089		314	0.18
315	0.069		315	0.076		315	0.22
316	0.067		316	0.056		316	0.2
317	0.075		317	0.047		317	0.14
318	0.063		318	0.071		318	0.25
319	0.077		319	0.079		319	0.24
320	0.068		320	0.055		320	0.22
321	0.077		321	0.08		321	0.19
322	0.074		322	0.082		322	0.28
323	0.053		323	0.062		323	0.18
324	0.07		324	0.086		324	0.19
325	0.067		325	0.066		325	0.24
326	0.052		326	0.072		326	0.13
327	0.064		327	0.06		327	0.15
328	0.081		328	0.048		328	0.17
329	0.068		329	0.089		329	0.19
330	0.082		330	0.092		330	0.2
331	0.054		331	0.081		331	0.16
332	0.071		332	0.079		332	0.31
333	0.063		333	0.078		333	0.31
334	0.076		334	0.054		334	0.19
335	0.051		335	0.052		335	0.19
336	0.064		336	0.073		336	0.23
337	0.06		337	0.064		337	0.12
338	0.061		338	0.076		338	0.24
339	0.056		339	0.061		339	0.22
340	0.069		340	0.071		340	0.29
341	0.061		341	0.072		341	0.14
342	0.075		342	0.053		342	0.15
343	0.077		343	0.05		343	0.18
344	0.047		344	0.074		344	0.13
345	0.07		345	0.046		345	0.16
346	0.062		346	0.064		346	0.15
347	0.061		347	0.073		347	0.15
348	0.074		348	0.052		348	0.15
349	0.055		349	0.066		349	0.15
350	0.065		350	0.077		350	0.061
351	0.069		351	0.089		351	0.083
352	0.065		352	0.039		352	0.18
353	0.067		353	0.061		353	0.12
354	0.06		354	0.072		354	0.1
355	0.073		355	0.057		355	0.15
356	0.04		356	0.064		356	0.18
357	0.056		357	0.05		357	0.12
358	0.067		358	0.076		358	0.16
359	0.064		359	0.064		359	0.18
360	0.068		360	0.061		360	0.12
361	0.057		361	0.076		361	0.15
362	0.067		362	0.076		362	0.18
363	0.074		363	0.066		363	0.2
364	0.058		364	0.083		364	0.18
365	0.067		365	0.072		365	0.15
366	0.062		366	0.081		366	0.15
367	0.071		367	0.067		367	0.16
368	0.071		368	0.078		368	0.18
369	0.057		369	0.059		369	0.14
370	0.069		370	0.098		370	0.13
371	0.057		371	0.047		371	0.15
372	0.067		372	0.072		372	0.19
373	0.079		373	0.06		373	0.19
374	0.073		374	0.087		374	0.15
375	0.068		375	0.059		375	0.18
376	0.062		376	0.06		376	0.16
377	0.054		377	0.088		377	0.21
378	0.058		378	0.042		378	0.15
379	0.056		379	0.07		379	0.14
380	0.07		380	0.066		380	0.18
381	0.07		381	0.057		381	0.13
382	0.064		382	0.071		382	0.17
383	0.068		383	0.07		383	0.18
384	0.059		384	0.026		384	0.17
385	0.064		385	0.077		385	0.18
386	0.062		386	0.077		386	0.13
387	0.077		387	0.073		387	0.13
388	0.054		388	0.079		388	0.17
389	0.068		389	0.071		389	0.084
390	0.069		390	0.065		390	0.18
391	0.093		391	0.047		391	0.17
392	0.066		392	0.067		392	0.18
393	0.065		393	0.072		393	0.18
394	0.074		394	0.068		394	0.21
395	0.069		395	0.066		395	0.12
396	0.072		396	0.049		396	0.17
397	0.053		397	0.069		397	0.16
398	0.066		398	0.068		398	0.18
399	0.063		399	0.053		399	0.12
400	0.08		400	0.07		400	0.17
401	0.064		401	0.061		401	0.14
402	0.07		402	0.081		402	0.12
403	0.078		403	0.078		403	0.12
404	0.086		404	0.066		404	0.14
405	0.067		405	0.061		405	0.15
406	0.07		406	0.047		406	0.13
407	0.076		407	0.053		407	0.16
408	0.062		408	0.065		408	0.17
409	0.073		409	0.073		409	0.13
410	0.062		410	0.081		410	0.19
411	0.068		411	0.076		411	0.19
412	0.069		412	0.087		412	0.18
413	0.072		413	0.079		413	0.17
414	0.073		414	0.081		414	0.1
415	0.069		415	0.087		415	0.13
416	0.071		416	0.084		416	0.12
417	0.062		417	0.069		417	0.21
418	0.071		418	0.061		418	0.13
419	0.072		419	0.036		419	0.18
420	0.064		420	0.065		420	0.19
421	0.058		421	0.077		421	0.18
422	0.066		422	0.079		422	0.15
423	0.051		423	0.074		423	0.2
424	0.073		424	0.06		424	0.17
425	0.056		425	0.082		425	0.21
426	0.067		426	0.054		426	0.098
427	0.063		427	0.066		427	0.19
428	0.07		428	0.062		428	0.18
429	0.051		429	0.078		429	0.12
430	0.066		430	0.056		430	0.16
431	0.072		431	0.07		431	0.099
432	0.07		432	0.056		432	0.16
433	0.08		433	0.07		433	0.14
434	0.068		434	0.064		434	0.15
435	0.068		435	0.086		435	0.13
436	0.086		436	0.055		436	0.14
437	0.063		437	0.068		437	0.12
438	0.076		438	0.056		438	0.14
439	0.072		439	0.048		439	0.14
440	0.064		440	0.072		440	0.11
441	0.064		441	0.061		441	0.11
442	0.065		442	0.06		442	0.11
443	0.066		443	0.056		443	0.11
444	0.081		444	0.077		444	0.12
445	0.06		445	0.057		445	0.14
446	0.057		446	0.06		446	0.14
447	0.078		447	0.052		447	0.12
448	0.072		448	0.084		448	0.16
449	0.059		449	0.056		449	0.12
450	0.058		450	0.07		450	0.13
451	0.067		451	0.071		451	0.14
452	0.07		452	0.073		452	0.12
453	0.063		453	0.072		453	0.12
454	0.088		454	0.055		454	0.17
455	0.075		455	0.068		455	0.16
456	0.072		456	0.061		456	0.11
457	0.06		457	0.086		457	0.12
458	0.067		458	0.08		458	0.16
459	0.067		459	0.071		459	0.18
460	0.066		460	0.076		460	0.13
461	0.068		461	0.07		461	0.15
462	0.054		462	0.076		462	0.13
463	0.061		463	0.077		463	0.14
464	0.068		464	0.063		464	0.13
465	0.069		465	0.043		465	0.13
466	0.075		466	0.07		466	0.12
467	0.073		467	0.063		467	0.12
468	0.078		468	0.091		468	0.12
469	0.064		469	0.075		469	0.14
470	0.081		470	0.072		470	0.12
471	0.061		471	0.071		471	0.13
472	0.047		472	0.066		472	0.13
473	0.078		473	0.086		473	0.13
474	0.086		474	0.069		474	0.15
475	0.061		475	0.089		475	0.15
476	0.075		476	0.095		476	0.14
477	0.071		477	0.048		477	0.12
478	0.06		478	0.042		478	0.12
479	0.073		479	0.027		479	0.13
480	0.076		480	0.053		480	0.13
481	0.067		481	0.05		481	0.14
482	0.039		482	0.036		482	0.14
483	0.044		483	0.045		483	0.12
484	0.031		484	0.041		484	0.14
485	0.033		485	0.041		485	0.12
486	0.042		486	0.052		486	0.13
487	0.037		487	0.051		487	0.11
488	0.035		488	0.047		488	0.15
489	0.039		489	0.034		489	0.11
490	0.04		490	0.037		490	0.14
491	0.032		491	0.048		491	0.11
492	0.036		492	0.038		492	0.1
493	0.044		493	0.035		493	0.14
494	0.032		494	0.041		494	0.14
495	0.038		495	0.034		495	0.12
496	0.034		496	0.03		496	0.13
497	0.039		497	0.036		497	0.17
498	0.035		498	0.044		498	0.13
499	0.034		499	0.042		499	0.13
500	0.031		500	0.038		500	0.12
501	0.045		501	0.046		501	0.14
502	0.031		502	0.045		502	0.15
503	0.036		503	0.058		503	0.12
504	0.032		504	0.022		504	0.18
505	0.034		505	0.053		505	0.12
506	0.033		506	0.036		506	0.11
507	0.045		507	0.035		507	0.12
508	0.043		508	0.043		508	0.12
509	0.036		509	0.048		509	0.14
510	0.035		510	0.043		510	0.11
511	0.045		511	0.042		511	0.13
512	0.045		512	0.062		512	0.14
513	0.03		513	0.038		513	0.13
514	0.034		514	0.045		514	0.15
515	0.027		515	0.044		515	0.14
516	0.035		516	0.043		516	0.1
517	0.039		517	0.042		517	0.17
518	0.034		518	0.036		518	0.12
519	0.042		519	0.043		519	0.11
520	0.041		520	0.047		520	0.1
521	0.031		521	0.047		521	0.12
522	0.033		522	0.05		522	0.14
523	0.036		523	0.041		523	0.098
524	0.047		524	0.041		524	0.14
525	0.027		525	0.061		525	0.11
526	0.047		526	0.032		526	0.14
527	0.036		527	0.036		527	0.12
528	0.039		528	0.033		528	0.12
529	0.049		529	0.041		529	0.13
530	0.039		530	0.042		530	0.15
531	0.025		531	0.046		531	0.2
532	0.018		532	0.044		532	0.24
533	0.033		533	0.048		533	0.28
534	0.039		534	0.033		534	0.2
535	0.034		535	0.045		535	0.28
536	0.035		536	0.052		536	0.14
537	0.037		537	0.028		537	0.31
538	0.04		538	0.048		538	0.34
539	0.038		539	0.043		539	0.18
540	0.034		540	0.04		540	0.24
541	0.03		541	0.053		541	0.12
542	0.049		542	0.042		542	0.16
543	0.036		543	0.045		543	0.25
544	0.039		544	0.054		544	0.12
545	0.03		545	0.043		545	0.24
546	0.037		546	0.05		546	0.13
547	0.037		547	0.041		547	0.26
548	0.038		548	0.036		548	0.19
549	0.018		549	0.049		549	0.12
550	0.038		550	0.042		550	0.25
551	0.031		551	0.022		551	0.21
552	0.027		552	0.029		552	0.18
553	0.031		553	0.036		553	0.28
554	0.036		554	0.053		554	0.27
555	0.033		555	0.031		555	0.21
556	0.035		556	0.036		556	0.26
557	0.031		557	0.041		557	0.23
558	0.033					558	0.18
559	0.03					559	0.23
560	0.038					560	0.17
561	0.034					561	0.27
562	0.025					562	0.13
563	0.039					563	0.23
564	0.051					564	0.11
565	0.042					565	0.15
566	0.042					566	0.22
567	0.036					567	0.27
						568	0.091
						569	0.27

## Sheet: Fig. 3f
WT						S267A						S267E
	TRACK_DURATION	TRACK_START	TRACK_STOP	TRACK_DISPLACEMENT			TRACK_DURATION	TRACK_START	TRACK_STOP	TRACK_DISPLACEMENT			TRACK_DURATION	TRACK_START	TRACK_STOP	TRACK_DISPLACEMENT
Track_1	0.4	1.6	2	0.037		Track_1	0.402	0.201	0.603	0.334		Track_1	0.402	0.201	0.603	0.032
Track_2	0.4	1.8	2.2	0.09		Track_2	0.402	0.201	0.603	0.381		Track_2	0.402	0.402	0.804	0.927
Track_3	0.4	1.6	2	0.106		Track_3	0.402	0	0.402	0.067		Track_3	0.402	0.201	0.603	0.065
Track_4	0.4	1.8	2.2	0.107		Track_4	0.402	0	0.402	0.049		Track_4	0.402	0.201	0.603	0.026
Track_5	0.4	0.6	1	0.084		Track_5	0.402	0	0.402	0.101		Track_5	0.402	1.608	2.01	0.063
Track_6	0.4	0.4	0.8	0.185		Track_6	0.402	0.201	0.603	0.782		Track_6	0.402	2.01	2.412	0.1
Track_7	0.4	0.4	0.8	0.138		Track_7	0.402	0	0.402	0.083		Track_7	0.402	1.407	1.809	0.119
Track_8	0.4	0.4	0.8	0.66		Track_8	0.402	0.402	0.804	0.482		Track_8	0.402	1.206	1.608	0.099
Track_9	0.4	0.4	0.8	0.113		Track_9	0.402	0.402	0.804	0.043		Track_9	0.402	1.206	1.608	0.048
Track_10	0.4	0.6	1	0.056		Track_10	0.402	1.005	1.407	0.333		Track_10	0.402	0	0.402	0.006
Track_11	0.4	0.6	1	0.645		Track_11	0.402	1.005	1.407	0.229		Track_11	0.402	0	0.402	0.054
Track_12	0.4	0.8	1.2	0.073		Track_12	0.402	0.804	1.206	0.4		Track_12	0.402	0	0.402	0.074
Track_13	0.4	1	1.4	0.053		Track_13	0.402	0.804	1.206	0.05		Track_13	0.402	0	0.402	0.042
Track_14	0.4	1	1.4	0.049		Track_14	0.402	2.211	2.613	0.043		Track_14	0.402	0	0.402	0.127
Track_15	0.4	1	1.4	0.059		Track_15	0.402	2.412	2.814	0.008		Track_15	0.402	0	0.402	0.043
Track_16	0.4	1.2	1.6	0.075		Track_16	0.402	2.613	3.015	0.358		Track_16	0.402	0	0.402	0.012
Track_17	0.4	2	2.4	0.155		Track_17	0.402	1.608	2.01	0.021		Track_17	0.402	2.211	2.613	0.007
Track_18	0.4	2	2.4	0.043		Track_18	0.402	2.814	3.216	0.296		Track_18	0.402	2.613	3.015	0.066
Track_19	0.4	0.2	0.6	0.242		Track_19	0.402	2.814	3.216	0.86		Track_19	0.402	3.618	4.02	0.007
Track_20	0.4	0.2	0.6	0.201		Track_20	0.402	3.015	3.417	0.173		Track_20	0.402	4.02	4.422	0.877
Track_21	0.4	0.2	0.6	0.113		Track_21	0.402	3.618	4.02	0.08		Track_21	0.402	4.422	4.824	0.1
Track_22	0.4	0.2	0.6	0.185		Track_22	0.402	4.02	4.422	0.139		Track_22	0.402	4.623	5.025	0.691
Track_23	0.4	1.4	1.8	0.052		Track_23	0.402	4.02	4.422	0.079		Track_23	0.402	4.623	5.025	0.032
Track_24	0.4	1.4	1.8	0.034		Track_24	0.402	4.824	5.226	0.891		Track_24	0.402	6.432	6.834	0.568
Track_25	0.4	2.6	3	0.107		Track_25	0.402	4.422	4.824	0.947		Track_25	0.402	6.633	7.035	0.016
Track_26	0.4	2.8	3.2	0.134		Track_26	0.402	4.422	4.824	1.136		Track_26	0.402	7.035	7.437	0.292
Track_27	0.4	2.6	3	0.047		Track_27	0.402	5.628	6.03	0.096		Track_27	0.402	7.236	7.638	0.077
Track_28	0.4	2.8	3.2	0.091		Track_28	0.402	6.432	6.834	0.024		Track_28	0.402	7.236	7.638	0.013
Track_29	0.4	3.2	3.6	0.061		Track_29	0.402	6.633	7.035	0.053		Track_29	0.402	7.839	8.241	0.1
Track_30	0.4	3.2	3.6	0.73		Track_30	0.402	7.035	7.437	0.339		Track_30	0.402	8.844	9.246	0.037
Track_31	0.4	3.6	4	0.063		Track_31	0.402	7.236	7.638	0.041		Track_31	0.402	8.844	9.246	0.038
Track_32	0.4	3.6	4	0.892		Track_32	0.402	7.236	7.638	0.048		Track_32	0.402	9.045	9.447	0.036
Track_33	0.4	3.6	4	0.055		Track_33	0.402	7.638	8.04	0.054		Track_33	0.402	9.447	9.849	0.027
Track_34	0.4	2.2	2.6	0.501		Track_34	0.402	7.638	8.04	0.217		Track_34	0.402	9.648	10.05	0.745
Track_35	0.4	2.2	2.6	0.049		Track_35	0.402	6.03	6.432	0.192		Track_35	0.402	9.648	10.05	0.379
Track_36	0.4	2.2	2.6	0.124		Track_36	0.402	8.241	8.643	0.72		Track_36	0.402	10.452	10.854	0.085
Track_37	0.4	2.2	2.6	1.331		Track_37	0.402	8.643	9.045	0.488		Track_37	0.402	10.854	11.256	0.082
Track_38	0.4	3.8	4.2	0.528		Track_38	0.402	8.442	8.844	0.191		Track_38	0.402	10.854	11.256	0.178
Track_39	0.4	4.2	4.6	0.077		Track_39	0.402	8.844	9.246	0.069		Track_39	0.402	11.457	11.859	0.079
Track_40	0.4	4.4	4.8	0.016		Track_40	0.402	9.045	9.447	0.985		Track_40	0.402	12.06	12.462	0.18
Track_41	0.4	4.4	4.8	0.042		Track_41	0.402	9.246	9.648	0.004		Track_41	0.402	12.462	12.864	0.008
Track_42	0.4	4.2	4.6	0.149		Track_42	0.402	10.452	10.854	0.037		Track_42	0.402	12.261	12.663	0.015
Track_43	0.4	4.2	4.6	0.04		Track_43	0.402	10.251	10.653	0.039		Track_43	0.402	13.266	13.668	0.033
Track_44	0.4	4.4	4.8	0.059		Track_44	0.402	10.05	10.452	0.141		Track_44	0.402	13.467	13.869	0.033
Track_45	0.4	4.4	4.8	0.08		Track_45	0.402	9.849	10.251	0.012		Track_45	0.402	13.668	14.07	0.129
Track_46	0.4	4	4.4	0.059		Track_46	0.402	10.05	10.452	0.004		Track_46	0.402	14.07	14.472	0.112
Track_47	0.4	4	4.4	0.369		Track_47	0.402	11.055	11.457	0.052		Track_47	0.402	14.07	14.472	0.031
Track_48	0.4	4.6	5	0.289		Track_48	0.402	11.256	11.658	0.01		Track_48	0.402	14.472	14.874	0.034
Track_49	0.4	4.8	5.2	0.014		Track_49	0.402	12.06	12.462	0.048		Track_49	0.402	15.276	15.678	0.344
Track_50	0.4	4.6	5	0.065		Track_50	0.402	12.462	12.864	0.008		Track_50	0.402	15.075	15.477	0.017
Track_51	0.4	5	5.4	0.2		Track_51	0.402	12.261	12.663	0.049		Track_51	0.402	15.879	16.281	0.069
Track_52	0.4	5	5.4	0.128		Track_52	0.402	12.462	12.864	0.056		Track_52	0.402	16.08	16.482	0.012
Track_53	0.4	5	5.4	0.093		Track_53	0.402	12.261	12.663	0.072		Track_53	0.402	16.482	16.884	0.031
Track_54	0.4	5.2	5.6	0.072		Track_54	0.402	9.648	10.05	0.174		Track_54	0.402	16.281	16.683	0.495
Track_55	0.4	5.4	5.8	0.061		Track_55	0.402	9.648	10.05	0.051		Track_55	0.402	17.286	17.688	0.03
Track_56	0.4	5.4	5.8	0.039		Track_56	0.402	12.663	13.065	0.106		Track_56	0.402	18.291	18.693	0.065
Track_57	0.4	5.6	6	0.191		Track_57	0.402	13.266	13.668	0.029		Track_57	0.402	17.889	18.291	0.023
Track_58	0.4	5.6	6	0.072		Track_58	0.402	13.668	14.07	0.22		Track_58	0.402	18.492	18.894	0.108
Track_59	0.4	5.8	6.2	0.033		Track_59	0.402	13.668	14.07	0.081		Track_59	0.402	18.693	19.095	0.123
Track_60	0.4	5.8	6.2	0.041		Track_60	0.402	13.869	14.271	0.128		Track_60	0.402	19.497	19.899	0.023
Track_61	0.4	5.8	6.2	0.023		Track_61	0.402	13.467	13.869	0.056		Track_61	0.402	19.095	19.497	0.049
Track_62	0.4	0	0.4	0.166		Track_62	0.402	14.271	14.673	0.086		Track_62	0.402	19.899	20.301	0.089
Track_63	0.4	0	0.4	0.049		Track_63	0.402	14.472	14.874	0.184		Track_63	0.402	20.1	20.502	0.049
Track_64	0.4	0	0.4	0		Track_64	0.402	14.472	14.874	1.046		Track_64	0.402	21.708	22.11	0.03
Track_65	0.4	0	0.4	0.1		Track_65	0.402	15.477	15.879	0.069		Track_65	0.402	21.507	21.909	0.007
Track_66	0.4	0	0.4	0.147		Track_66	0.402	14.874	15.276	0.931		Track_66	0.402	21.909	22.311	0.113
Track_67	0.4	0	0.4	0.062		Track_67	0.402	16.08	16.482	0.49		Track_67	0.402	20.703	21.105	0.105
Track_68	0.4	0	0.4	0.455		Track_68	0.402	15.879	16.281	0.069		Track_68	0.402	22.311	22.713	0.747
Track_69	0.4	0	0.4	0.245		Track_69	0.402	16.281	16.683	0.037		Track_69	0.402	22.311	22.713	0.037
Track_70	0.4	6	6.4	0.066		Track_70	0.402	16.482	16.884	0.075		Track_70	0.402	22.11	22.512	0.037
Track_71	0.4	6	6.4	0.07		Track_71	0.402	17.286	17.688	0.096		Track_71	0.402	22.311	22.713	0.038
Track_72	0.4	6	6.4	0.062		Track_72	0.402	16.683	17.085	0.026		Track_72	0.402	22.11	22.512	0.552
Track_73	0.4	6.4	6.8	0.495		Track_73	0.402	15.678	16.08	0.039		Track_73	0.402	22.512	22.914	0.087
Track_74	0.4	6.4	6.8	0.025		Track_74	0.402	17.085	17.487	0.854		Track_74	0.402	22.914	23.316	0.042
Track_75	0.4	6.6	7	0.796		Track_75	0.402	17.085	17.487	0.62		Track_75	0.402	23.115	23.517	0.105
Track_76	0.4	7	7.4	0.066		Track_76	0.402	17.085	17.487	0.659		Track_76	0.402	24.723	25.125	0.073
Track_77	0.4	7	7.4	0.031		Track_77	0.402	17.688	18.09	0.054		Track_77	0.402	24.12	24.522	0.14
Track_78	0.4	7	7.4	0.08		Track_78	0.402	17.889	18.291	0.047		Track_78	0.402	24.12	24.522	0.059
Track_79	0.4	7.4	7.8	0.158		Track_79	0.402	18.09	18.492	0.039		Track_79	0.402	25.326	25.728	0.019
Track_80	0.4	7.4	7.8	0.164		Track_80	0.402	18.09	18.492	0.474		Track_80	0.402	25.326	25.728	0.016
Track_81	0.4	7.8	8.2	0.042		Track_81	0.402	18.492	18.894	0.1		Track_81	0.402	25.527	25.929	0.02
Track_82	0.4	7.6	8	0.097		Track_82	0.402	18.492	18.894	0.048		Track_82	0.402	26.13	26.532	0.865
Track_83	0.4	8	8.4	0.051		Track_83	0.402	18.693	19.095	0.474		Track_83	0.402	26.331	26.733	0.064
Track_84	0.4	8	8.4	0.029		Track_84	0.402	18.894	19.296	0.028		Track_84	0.402	26.733	27.135	0.019
Track_85	0.4	8.2	8.6	0.464		Track_85	0.402	19.899	20.301	0.154		Track_85	0.402	27.738	28.14	0.013
Track_86	0.4	8.4	8.8	0.041		Track_86	0.402	20.1	20.502	0.092		Track_86	0.402	28.341	28.743	0.025
Track_87	0.4	8.4	8.8	0.165		Track_87	0.402	19.497	19.899	0.036		Track_87	0.402	28.341	28.743	0.049
Track_88	0.4	8.6	9	0.026		Track_88	0.402	20.703	21.105	0.043		Track_88	0.402	29.748	30.15	0.01
Track_89	0.4	8.6	9	0.86		Track_89	0.402	20.502	20.904	0.109		Track_89	0.402	28.743	29.145	0.011
Track_90	0.4	8.6	9	0.08		Track_90	0.402	20.904	21.306	0.63		Track_90	0.402	30.15	30.552	0.023
Track_91	0.4	8.6	9	0.01		Track_91	0.402	20.904	21.306	0.054		Track_91	0.402	30.15	30.552	0.017
Track_92	0.4	8.8	9.2	0.097		Track_92	0.402	21.306	21.708	0.642		Track_92	0.402	30.351	30.753	0.023
Track_93	0.4	9	9.4	0.112		Track_93	0.402	21.507	21.909	0.015		Track_93	0.402	30.954	31.356	0.031
Track_94	0.4	8.8	9.2	0.018		Track_94	0.402	22.311	22.713	0.037		Track_94	0.402	31.758	32.16	0.042
Track_95	0.4	8.8	9.2	0.099		Track_95	0.402	22.512	22.914	0.696		Track_95	0.402	31.959	32.361	0.155
Track_96	0.4	8.8	9.2	0.03		Track_96	0.402	23.919	24.321	1.203		Track_96	0.402	31.959	32.361	0.041
Track_97	0.4	9.2	9.6	0.183		Track_97	0.402	24.12	24.522	0.459		Track_97	0.402	32.16	32.562	0.055
Track_98	0.4	9.2	9.6	0.032		Track_98	0.402	24.12	24.522	0.634		Track_98	0.402	32.562	32.964	0.09
Track_99	0.4	9.2	9.6	0.124		Track_99	0.402	24.321	24.723	0.061		Track_99	0.402	33.567	33.969	0.05
Track_100	0.4	9.2	9.6	0.085		Track_100	0.402	24.321	24.723	0.056		Track_100	0.402	34.974	35.376	0.047
Track_101	0.4	9.6	10	0.155		Track_101	0.402	24.321	24.723	0.883		Track_101	0.402	34.371	34.773	0.958
Track_102	0.4	9.8	10.2	0.047		Track_102	0.402	24.522	24.924	0.635		Track_102	0.402	35.175	35.577	0.041
Track_103	0.4	9.8	10.2	0.07		Track_103	0.402	24.924	25.326	0.549		Track_103	0.402	35.376	35.778	0.035
Track_104	0.4	10.4	10.8	0.094		Track_104	0.402	25.326	25.728	0.034		Track_104	0.402	36.381	36.783	0.049
Track_105	0.4	10.4	10.8	0.041		Track_105	0.402	25.326	25.728	0.068		Track_105	0.402	36.582	36.984	0.128
Track_106	0.4	10.4	10.8	0.047		Track_106	0.402	25.728	26.13	0.035		Track_106	0.402	36.582	36.984	0.555
Track_107	0.4	10.6	11	0.194		Track_107	0.402	26.13	26.532	0.845		Track_107	0.402	36.582	36.984	0.039
Track_108	0.4	10.6	11	0.065		Track_108	0.402	26.13	26.532	1.687		Track_108	0.402	36.783	37.185	0.022
Track_109	0.4	10.6	11	0.021		Track_109	0.402	26.532	26.934	0.309		Track_109	0.402	37.386	37.788	0.097
Track_110	0.4	10.8	11.2	0.05		Track_110	0.402	26.733	27.135	0.082		Track_110	0.402	37.788	38.19	0.263
Track_111	0.4	10.8	11.2	0.029		Track_111	0.402	26.733	27.135	0.049		Track_111	0.402	38.19	38.592	0.618
Track_112	0.4	11	11.4	0.019		Track_112	0.402	26.733	27.135	0.155		Track_112	0.402	38.391	38.793	0.009
Track_113	0.4	11.6	12	0.425		Track_113	0.402	27.738	28.14	0.179		Track_113	0.402	39.798	40.2	0.052
Track_114	0.4	11.6	12	0.055		Track_114	0.402	27.537	27.939	0.046		Track_114	0.402	39.195	39.597	0.02
Track_115	0.4	11.6	12	0.301		Track_115	0.402	28.14	28.542	0.119		Track_115	0.402	39.396	39.798	0.095
Track_116	0.4	11.6	12	0.205		Track_116	0.402	28.743	29.145	0.07		Track_116	0.402	39.999	40.401	0.107
Track_117	0.4	12.2	12.6	0.062		Track_117	0.402	27.135	27.537	0.073		Track_117	0.402	39.999	40.401	0.052
Track_118	0.4	12	12.4	0.116		Track_118	0.402	29.346	29.748	0.01		Track_118	0.402	40.803	41.205	0.043
Track_119	0.4	12.2	12.6	0.073		Track_119	0.402	28.542	28.944	0.163		Track_119	0.402	40.401	40.803	0.039
Track_120	0.4	12	12.4	0.274		Track_120	0.402	28.341	28.743	0.154		Track_120	0.402	41.004	41.406	0.038
Track_121	0.4	12	12.4	0.136		Track_121	0.402	30.15	30.552	0.032		Track_121	0.402	41.607	42.009	0.011
Track_122	0.4	12	12.4	0.028		Track_122	0.402	29.748	30.15	0.033		Track_122	0.402	42.009	42.411	0.022
Track_123	0.4	12.2	12.6	0.024		Track_123	0.402	27.336	27.738	0.279		Track_123	0.402	42.411	42.813	0.088
Track_124	0.4	12	12.4	0.472		Track_124	0.402	27.336	27.738	0.028		Track_124	0.402	42.612	43.014	0.033
Track_125	0.4	12.2	12.6	0.024		Track_125	0.402	30.552	30.954	0.081		Track_125	0.402	42.612	43.014	0.026
Track_126	0.4	12	12.4	0.035		Track_126	0.402	30.753	31.155	0.127		Track_126	0.402	42.813	43.215	0.067
Track_127	0.4	12	12.4	0.065		Track_127	0.402	30.753	31.155	0.067		Track_127	0.402	43.617	44.019	0.036
Track_128	0.4	12.8	13.2	0.16		Track_128	0.402	30.753	31.155	0.2		Track_128	0.402	43.617	44.019	0.104
Track_129	0.4	12.6	13	0.217		Track_129	0.402	31.356	31.758	0.027		Track_129	0.402	45.225	45.627	0.687
Track_130	0.4	12.6	13	0.019		Track_130	0.402	31.557	31.959	0.883		Track_130	0.402	45.828	46.23	0.046
Track_131	0.4	12.6	13	0.828		Track_131	0.402	31.557	31.959	0.138		Track_131	0.402	46.029	46.431	0.08
Track_132	0.4	12.6	13	0.208		Track_132	0.402	31.557	31.959	0.03		Track_132	0.402	47.637	48.039	0.058
Track_133	0.4	12.8	13.2	0.105		Track_133	0.402	32.16	32.562	0.183		Track_133	0.402	47.838	48.24	1.05
Track_134	0.4	13	13.4	0.011		Track_134	0.402	32.361	32.763	0.189		Track_134	0.402	47.838	48.24	0.025
Track_135	0.4	13.2	13.6	0.203		Track_135	0.402	32.964	33.366	0.495		Track_135	0.402	49.044	49.446	0.093
Track_136	0.4	13.2	13.6	0.075		Track_136	0.402	33.567	33.969	1.011		Track_136	0.402	48.843	49.245	0.729
Track_137	0.4	13.4	13.8	0.112		Track_137	0.402	33.768	34.17	0.077		Track_137	0.402	50.25	50.652	0.627
Track_138	0.4	13.4	13.8	0.105		Track_138	0.402	34.371	34.773	0.038		Track_138	0.402	50.652	51.054	0.08
Track_139	0.4	13.4	13.8	0.782		Track_139	0.402	34.371	34.773	0.968		Track_139	0.402	51.054	51.456	0.021
Track_140	0.4	13.4	13.8	0.05		Track_140	0.402	34.773	35.175	0.006		Track_140	0.402	51.054	51.456	0.038
Track_141	0.4	13.6	14	0.141		Track_141	0.402	35.175	35.577	0.834		Track_141	0.402	51.456	51.858	0.035
Track_142	0.4	13.6	14	0.125		Track_142	0.402	35.376	35.778	0.045		Track_142	0.402	51.456	51.858	0.028
Track_143	0.4	14.2	14.6	0.063		Track_143	0.402	35.376	35.778	0.049		Track_143	0.402	51.456	51.858	0.054
Track_144	0.4	14.2	14.6	0.091		Track_144	0.402	35.577	35.979	0.151		Track_144	0.402	52.863	53.265	0.008
Track_145	0.4	14	14.4	0.037		Track_145	0.402	35.376	35.778	0.018		Track_145	0.402	53.265	53.667	0.03
Track_146	0.4	14.2	14.6	0.743		Track_146	0.402	36.783	37.185	0.09		Track_146	0.402	53.466	53.868	0.012
Track_147	0.4	14.2	14.6	0.038		Track_147	0.402	36.582	36.984	0.098		Track_147	0.402	53.466	53.868	0.065
Track_148	0.4	13.8	14.2	0.073		Track_148	0.402	36.18	36.582	0.031		Track_148	0.402	54.27	54.672	0.039
Track_149	0.4	13.8	14.2	0.018		Track_149	0.402	36.18	36.582	1.114		Track_149	0.402	54.672	55.074	0.083
Track_150	0.4	14.4	14.8	0.101		Track_150	0.402	36.18	36.582	0.057		Track_150	0.402	55.275	55.677	0.106
Track_151	0.4	14.4	14.8	0.053		Track_151	0.402	38.391	38.793	0.668		Track_151	0.402	55.878	56.28	0.034
Track_152	0.4	14.4	14.8	0.083		Track_152	0.402	38.391	38.793	0.019		Track_152	0.402	55.878	56.28	0.042
Track_153	0.4	14.4	14.8	0.041		Track_153	0.402	38.592	38.994	0.065		Track_153	0.402	56.481	56.883	0.036
Track_154	0.4	14.4	14.8	0.055		Track_154	0.402	38.793	39.195	0.014		Track_154	0.402	56.883	57.285	0.071
Track_155	0.4	14.6	15	0.935		Track_155	0.402	38.994	39.396	0.074		Track_155	0.402	57.486	57.888	0.127
Track_156	0.4	14.6	15	0.063		Track_156	0.402	39.195	39.597	1.046		Track_156	0.402	57.486	57.888	0.048
Track_157	0.4	11.4	11.8	0.016		Track_157	0.402	39.597	39.999	1.075		Track_157	0.402	58.089	58.491	0.058
Track_158	0.4	11.4	11.8	0.038		Track_158	0.402	40.401	40.803	0.088		Track_158	0.402	57.888	58.29	0.019
Track_159	0.4	11.4	11.8	0.038		Track_159	0.402	41.205	41.607	0.094		Track_159	0.402	58.491	58.893	0.034
Track_160	0.4	11.4	11.8	0		Track_160	0.402	41.607	42.009	0.767		Track_160	0.402	59.295	59.697	0.056
Track_161	0.4	15	15.4	0.544		Track_161	0.402	42.009	42.411	0.06		Track_161	0.402	59.094	59.496	0.041
Track_162	0.4	15.2	15.6	0.886		Track_162	0.402	42.813	43.215	0.178		Track_162	0.402	59.496	59.898	0.036
Track_163	0.4	15	15.4	0.227		Track_163	0.402	43.215	43.617	1.042		Track_163	0.402	59.496	59.898	0.087
Track_164	0.4	15.4	15.8	0.078		Track_164	0.402	43.014	43.416	0.02		Track_164	0.402	59.496	59.898	0.059
Track_165	0.4	15.4	15.8	0.181		Track_165	0.402	43.416	43.818	0.143		Track_165	0.402	59.496	59.898	0.033
Track_166	0.4	15.6	16	0.018		Track_166	0.402	43.818	44.22	0.012		Track_166	0.603	0	0.603	0.123
Track_167	0.4	15.8	16.2	0.022		Track_167	0.402	43.818	44.22	0.061		Track_167	0.603	0.603	1.206	0.045
Track_168	0.4	15.6	16	0.084		Track_168	0.402	44.019	44.421	0.056		Track_168	0.603	0.804	1.407	0.092
Track_169	0.4	16	16.4	0.27		Track_169	0.402	44.622	45.024	0.059		Track_169	0.603	1.608	2.211	0.691
Track_170	0.4	16	16.4	0.517		Track_170	0.402	44.823	45.225	0.032		Track_170	0.603	1.809	2.412	0.102
Track_171	0.4	16	16.4	0.1		Track_171	0.402	45.024	45.426	0.029		Track_171	0.603	1.809	2.412	0.053
Track_172	0.4	16	16.4	0.095		Track_172	0.402	44.823	45.225	0.075		Track_172	0.603	1.407	2.01	0.047
Track_173	0.4	16.2	16.6	0.068		Track_173	0.402	45.024	45.426	0.107		Track_173	0.603	1.809	2.412	0.141
Track_174	0.4	16.4	16.8	0.059		Track_174	0.402	46.431	46.833	0.373		Track_174	0.603	1.206	1.809	0.038
Track_175	0.4	16.4	16.8	0.034		Track_175	0.402	46.431	46.833	0.85		Track_175	0.603	2.613	3.216	0.056
Track_176	0.4	16.4	16.8	0.042		Track_176	0.402	42.21	42.612	0.099		Track_176	0.603	4.02	4.623	0.109
Track_177	0.4	16.4	16.8	0.095		Track_177	0.402	46.833	47.235	0.178		Track_177	0.603	4.221	4.824	0.026
Track_178	0.4	17	17.4	0.42		Track_178	0.402	47.436	47.838	0.5		Track_178	0.603	4.221	4.824	0.443
Track_179	0.4	16.8	17.2	0.076		Track_179	0.402	47.436	47.838	0.106		Track_179	0.603	4.422	5.025	0.126
Track_180	0.4	16.6	17	0.67		Track_180	0.402	47.637	48.039	0.757		Track_180	0.603	4.623	5.226	0.026
Track_181	0.4	16.6	17	0.044		Track_181	0.402	47.637	48.039	0.075		Track_181	0.603	5.226	5.829	0.179
Track_182	0.4	16.6	17	0.103		Track_182	0.402	47.637	48.039	0.048		Track_182	0.603	5.226	5.829	0.167
Track_183	0.4	16.6	17	0.047		Track_183	0.402	48.039	48.441	0.176		Track_183	0.603	5.427	6.03	0.036
Track_184	0.4	17.4	17.8	0.289		Track_184	0.402	48.441	48.843	0.123		Track_184	0.603	5.628	6.231	0.067
Track_185	0.4	17.8	18.2	0.838		Track_185	0.402	48.441	48.843	0.128		Track_185	0.603	6.03	6.633	0.066
Track_186	0.4	17.8	18.2	0.252		Track_186	0.402	48.642	49.044	0.2		Track_186	0.603	6.231	6.834	0.076
Track_187	0.4	18	18.4	0.08		Track_187	0.402	48.642	49.044	0.015		Track_187	0.603	6.231	6.834	0.969
Track_188	0.4	18.2	18.6	0.527		Track_188	0.402	48.843	49.245	0.016		Track_188	0.603	8.04	8.643	0.902
Track_189	0.4	18.2	18.6	0.075		Track_189	0.402	49.044	49.446	0.071		Track_189	0.603	8.442	9.045	0.015
Track_190	0.4	18.2	18.6	0.075		Track_190	0.402	50.451	50.853	0.026		Track_190	0.603	8.442	9.045	0.017
Track_191	0.4	18.4	18.8	0.137		Track_191	0.402	50.25	50.652	0.117		Track_191	0.603	10.452	11.055	0.201
Track_192	0.4	18.4	18.8	0.021		Track_192	0.402	49.848	50.25	0.11		Track_192	0.603	10.653	11.256	0.041
Track_193	0.4	18.4	18.8	0.501		Track_193	0.402	51.858	52.26	0.06		Track_193	0.603	10.653	11.256	0.066
Track_194	0.4	18.6	19	0.063		Track_194	0.402	49.446	49.848	0.284		Track_194	0.603	10.854	11.457	0.033
Track_195	0.4	18.6	19	0.25		Track_195	0.402	51.456	51.858	0.847		Track_195	0.603	12.06	12.663	0.045
Track_196	0.4	18.6	19	0.931		Track_196	0.402	52.662	53.064	0.015		Track_196	0.603	12.663	13.266	0.056
Track_197	0.4	18.8	19.2	0.046		Track_197	0.402	53.064	53.466	0.216		Track_197	0.603	12.462	13.065	0.035
Track_198	0.4	18.8	19.2	0.11		Track_198	0.402	52.863	53.265	0.39		Track_198	0.603	13.065	13.668	0.055
Track_199	0.4	18.8	19.2	0.023		Track_199	0.402	53.667	54.069	0.543		Track_199	0.603	14.07	14.673	0.138
Track_200	0.4	18.8	19.2	0.085		Track_200	0.402	53.868	54.27	0.061		Track_200	0.603	14.472	15.075	0.083
Track_201	0.4	19.2	19.6	0.272		Track_201	0.402	53.868	54.27	1.002		Track_201	0.603	14.673	15.276	0.159
Track_202	0.4	19.4	19.8	0.107		Track_202	0.402	54.069	54.471	0.2		Track_202	0.603	15.678	16.281	0.078
Track_203	0.4	19.2	19.6	1.039		Track_203	0.402	54.27	54.672	0.839		Track_203	0.603	17.487	18.09	0.168
Track_204	0.4	19.2	19.6	0.051		Track_204	0.402	54.873	55.275	0.214		Track_204	0.603	18.492	19.095	0.056
Track_205	0.4	19.2	19.6	0.194		Track_205	0.402	55.275	55.677	0.156		Track_205	0.603	18.492	19.095	0.086
Track_206	0.4	19.6	20	0.053		Track_206	0.402	55.476	55.878	0.056		Track_206	0.603	18.693	19.296	0.043
Track_207	0.4	19	19.4	0.082		Track_207	0.402	55.074	55.476	0.105		Track_207	0.603	19.698	20.301	0.019
Track_208	0.4	19	19.4	0.512		Track_208	0.402	55.677	56.079	0.105		Track_208	0.603	19.899	20.502	0.697
Track_209	0.4	19	19.4	0.049		Track_209	0.402	56.079	56.481	0.082		Track_209	0.603	20.904	21.507	0.101
Track_210	0.4	19	19.4	0.101		Track_210	0.402	56.682	57.084	0.031		Track_210	0.603	23.718	24.321	0.032
Track_211	0.4	19.8	20.2	0.115		Track_211	0.402	56.28	56.682	0.71		Track_211	0.603	23.919	24.522	0.068
Track_212	0.4	20	20.4	0.342		Track_212	0.402	58.491	58.893	0.018		Track_212	0.603	25.728	26.331	0.021
Track_213	0.4	20.4	20.8	0.178		Track_213	0.402	58.491	58.893	0.135		Track_213	0.603	25.929	26.532	0.013
Track_214	0.4	20.4	20.8	0.056		Track_214	0.402	58.491	58.893	0.018		Track_214	0.603	27.939	28.542	0.057
Track_215	0.4	20.2	20.6	0.051		Track_215	0.402	58.29	58.692	0.102		Track_215	0.603	27.738	28.341	0.807
Track_216	0.4	20.4	20.8	0.045		Track_216	0.402	57.486	57.888	0.8		Track_216	0.603	28.341	28.944	0.011
Track_217	0.4	20.2	20.6	0.326		Track_217	0.402	57.285	57.687	0.278		Track_217	0.603	30.954	31.557	0.029
Track_218	0.4	20.6	21	0.038		Track_218	0.402	59.496	59.898	0.019		Track_218	0.603	30.954	31.557	0.457
Track_219	0.4	20.6	21	0.197		Track_219	0.402	59.496	59.898	0.027		Track_219	0.603	31.356	31.959	0.046
Track_220	0.4	20.6	21	0.197		Track_220	0.402	59.496	59.898	0.131		Track_220	0.603	32.964	33.567	0.09
Track_221	0.4	20.8	21.2	0.81		Track_221	0.603	0	0.603	0.242		Track_221	0.603	33.768	34.371	0.667
Track_222	0.4	20.8	21.2	0.04		Track_222	0.603	0	0.603	0.158		Track_222	0.603	34.371	34.974	0.041
Track_223	0.4	21.4	21.8	0.914		Track_223	0.603	1.608	2.211	0.038		Track_223	0.603	34.371	34.974	0.034
Track_224	0.4	21.4	21.8	0.059		Track_224	0.603	2.01	2.613	0.023		Track_224	0.603	35.376	35.979	0.126
Track_225	0.4	21.4	21.8	0.107		Track_225	0.603	0.804	1.407	1.39		Track_225	0.603	35.577	36.18	0.571
Track_226	0.4	21.2	21.6	0.128		Track_226	0.603	2.211	2.814	0.044		Track_226	0.603	36.783	37.386	0.057
Track_227	0.4	21.6	22	0.105		Track_227	0.603	2.211	2.814	0.452		Track_227	0.603	36.984	37.587	0.048
Track_228	0.4	21.8	22.2	0.071		Track_228	0.603	2.814	3.417	0.028		Track_228	0.603	37.788	38.391	0.435
Track_229	0.4	21.8	22.2	0.231		Track_229	0.603	2.814	3.417	1.042		Track_229	0.603	38.391	38.994	0.064
Track_230	0.4	21	21.4	0.189		Track_230	0.603	3.015	3.618	0.055		Track_230	0.603	38.592	39.195	0.032
Track_231	0.4	22.2	22.6	0.057		Track_231	0.603	3.417	4.02	0.062		Track_231	0.603	38.994	39.597	0.046
Track_232	0.4	22.2	22.6	0.232		Track_232	0.603	3.417	4.02	0.102		Track_232	0.603	39.798	40.401	0.049
Track_233	0.4	22	22.4	0.04		Track_233	0.603	3.618	4.221	0.044		Track_233	0.603	39.999	40.602	0.067
Track_234	0.4	22.4	22.8	0.05		Track_234	0.603	3.618	4.221	0.732		Track_234	0.603	40.2	40.803	0.158
Track_235	0.4	22.4	22.8	0.102		Track_235	0.603	3.819	4.422	0.035		Track_235	0.603	41.406	42.009	0.031
Track_236	0.4	22.4	22.8	0.276		Track_236	0.603	4.623	5.226	0.046		Track_236	0.603	43.215	43.818	0.026
Track_237	0.4	22.6	23	0.217		Track_237	0.603	5.025	5.628	0.218		Track_237	0.603	43.617	44.22	0.044
Track_238	0.4	22.8	23.2	0.014		Track_238	0.603	5.226	5.829	0.047		Track_238	0.603	44.22	44.823	0.042
Track_239	0.4	22.8	23.2	0.083		Track_239	0.603	5.226	5.829	0.369		Track_239	0.603	44.823	45.426	0.022
Track_240	0.4	22.8	23.2	0.418		Track_240	0.603	5.226	5.829	0.156		Track_240	0.603	46.431	47.034	0.071
Track_241	0.4	23.2	23.6	0.585		Track_241	0.603	5.829	6.432	0.418		Track_241	0.603	48.441	49.044	0.02
Track_242	0.4	23.4	23.8	0.01		Track_242	0.603	6.03	6.633	1.147		Track_242	0.603	48.441	49.044	0.024
Track_243	0.4	24.2	24.6	0.152		Track_243	0.603	7.035	7.638	0.007		Track_243	0.603	48.441	49.044	0.057
Track_244	0.4	24.2	24.6	0.073		Track_244	0.603	7.236	7.839	0.019		Track_244	0.603	47.637	48.24	0.105
Track_245	0.4	24.2	24.6	0.677		Track_245	0.603	7.437	8.04	0.11		Track_245	0.603	49.044	49.647	0.073
Track_246	0.4	24.2	24.6	0.052		Track_246	0.603	8.04	8.643	1.221		Track_246	0.603	49.245	49.848	0.039
Track_247	0.4	24.2	24.6	0.088		Track_247	0.603	8.241	8.844	0.987		Track_247	0.603	49.647	50.25	0.084
Track_248	0.4	24.4	24.8	0.016		Track_248	0.603	9.447	10.05	0.673		Track_248	0.603	50.049	50.652	0.038
Track_249	0.4	24.6	25	0.095		Track_249	0.603	9.447	10.05	0.116		Track_249	0.603	51.255	51.858	0.061
Track_250	0.4	25	25.4	0.112		Track_250	0.603	9.849	10.452	0.047		Track_250	0.603	52.662	53.265	0.092
Track_251	0.4	25	25.4	0.14		Track_251	0.603	11.256	11.859	0.086		Track_251	0.603	53.265	53.868	0.064
Track_252	0.4	25.2	25.6	0.034		Track_252	0.603	12.06	12.663	0.239		Track_252	0.603	54.471	55.074	0.07
Track_253	0.4	25.2	25.6	0.144		Track_253	0.603	11.457	12.06	0.101		Track_253	0.603	57.486	58.089	0.029
Track_254	0.4	25.2	25.6	0.15		Track_254	0.603	12.261	12.864	0.043		Track_254	0.804	0	0.804	0.195
Track_255	0.4	25	25.4	0.234		Track_255	0.603	13.266	13.869	0.037		Track_255	0.804	0.402	1.206	0.033
Track_256	0.4	25	25.4	0.28		Track_256	0.603	14.07	14.673	0.021		Track_256	0.804	1.206	2.01	0.374
Track_257	0.4	23.8	24.2	0.073		Track_257	0.603	14.673	15.276	0.165		Track_257	0.804	1.809	2.613	0.022
Track_258	0.4	23.8	24.2	0.034		Track_258	0.603	14.673	15.276	0.444		Track_258	0.804	0	0.804	0.024
Track_259	0.4	23.8	24.2	0.088		Track_259	0.603	14.472	15.075	0.078		Track_259	0.804	2.211	3.015	0.46
Track_260	0.4	23.6	24	0.011		Track_260	0.603	15.879	16.482	0.815		Track_260	0.804	2.814	3.618	0.933
Track_261	0.4	23.6	24	0.098		Track_261	0.603	15.678	16.281	0.098		Track_261	0.804	3.015	3.819	0.078
Track_262	0.4	24.8	25.2	0.515		Track_262	0.603	16.482	17.085	0.76		Track_262	0.804	4.824	5.628	0.011
Track_263	0.4	25.6	26	0.084		Track_263	0.603	16.281	16.884	0.086		Track_263	0.804	4.623	5.427	0.051
Track_264	0.4	25.8	26.2	0.104		Track_264	0.603	17.085	17.688	0.066		Track_264	0.804	5.427	6.231	0.167
Track_265	0.4	25.6	26	0.068		Track_265	0.603	16.884	17.487	0.26		Track_265	0.804	5.628	6.432	0.464
Track_266	0.4	25.4	25.8	0.023		Track_266	0.603	16.884	17.487	0.13		Track_266	0.804	5.628	6.432	0
Track_267	0.4	26	26.4	0.121		Track_267	0.603	18.09	18.693	1.522		Track_267	0.804	6.03	6.834	0.562
Track_268	0.4	26	26.4	0.977		Track_268	0.603	18.09	18.693	0.275		Track_268	0.804	6.231	7.035	0.052
Track_269	0.4	26	26.4	0.022		Track_269	0.603	19.296	19.899	0.088		Track_269	0.804	7.035	7.839	0.005
Track_270	0.4	26.4	26.8	0.052		Track_270	0.603	19.698	20.301	0.103		Track_270	0.804	7.035	7.839	0.209
Track_271	0.4	26.4	26.8	0.062		Track_271	0.603	21.708	22.311	0.053		Track_271	0.804	7.638	8.442	0.065
Track_272	0.4	26.6	27	0.102		Track_272	0.603	23.115	23.718	0.091		Track_272	0.804	8.643	9.447	0.058
Track_273	0.4	26.6	27	0		Track_273	0.603	23.115	23.718	0.101		Track_273	0.804	8.643	9.447	0.058
Track_274	0.4	27	27.4	0.098		Track_274	0.603	24.12	24.723	0.284		Track_274	0.804	8.844	9.648	0.152
Track_275	0.4	26.8	27.2	0.054		Track_275	0.603	23.919	24.522	0.169		Track_275	0.804	9.246	10.05	0.116
Track_276	0.4	26.8	27.2	0.096		Track_276	0.603	24.321	24.924	0.14		Track_276	0.804	9.246	10.05	0.079
Track_277	0.4	27.2	27.6	0.068		Track_277	0.603	24.321	24.924	0.111		Track_277	0.804	9.447	10.251	0.022
Track_278	0.4	27.4	27.8	0.686		Track_278	0.603	24.723	25.326	0.072		Track_278	0.804	9.849	10.653	0.024
Track_279	0.4	28	28.4	0.126		Track_279	0.603	25.527	26.13	0.143		Track_279	0.804	9.849	10.653	0.027
Track_280	0.4	28	28.4	0.092		Track_280	0.603	25.527	26.13	0.058		Track_280	0.804	9.849	10.653	0.041
Track_281	0.4	27.8	28.2	0.088		Track_281	0.603	25.929	26.532	0.045		Track_281	0.804	11.658	12.462	0.167
Track_282	0.4	28	28.4	0.25		Track_282	0.603	26.13	26.733	1.06		Track_282	0.804	12.06	12.864	0.444
Track_283	0.4	28.4	28.8	0.05		Track_283	0.603	26.934	27.537	0.231		Track_283	0.804	12.06	12.864	0.079
Track_284	0.4	28.4	28.8	0.058		Track_284	0.603	26.934	27.537	0.04		Track_284	0.804	13.065	13.869	0.035
Track_285	0.4	28.4	28.8	0.126		Track_285	0.603	27.336	27.939	0.048		Track_285	0.804	16.683	17.487	0.198
Track_286	0.4	28.4	28.8	0.072		Track_286	0.603	27.537	28.14	0.069		Track_286	0.804	19.698	20.502	0.077
Track_287	0.4	28.6	29	0.047		Track_287	0.603	27.738	28.341	0.022		Track_287	0.804	21.105	21.909	0.142
Track_288	0.4	28.4	28.8	0.03		Track_288	0.603	28.542	29.145	0.078		Track_288	0.804	21.909	22.713	0.038
Track_289	0.4	28.2	28.6	0.494		Track_289	0.603	28.743	29.346	0.197		Track_289	0.804	22.11	22.914	0.266
Track_290	0.4	28.2	28.6	0.072		Track_290	0.603	29.145	29.748	0.325		Track_290	0.804	22.512	23.316	0.141
Track_291	0.4	28.8	29.2	0.06		Track_291	0.603	29.145	29.748	0.129		Track_291	0.804	22.512	23.316	0.014
Track_292	0.4	29	29.4	0.058		Track_292	0.603	28.341	28.944	0.084		Track_292	0.804	23.517	24.321	0.967
Track_293	0.4	29	29.4	0.025		Track_293	0.603	29.547	30.15	0.057		Track_293	0.804	22.713	23.517	0.039
Track_294	0.4	29.8	30.2	0.213		Track_294	0.603	29.949	30.552	0.076		Track_294	0.804	23.718	24.522	0.046
Track_295	0.4	29.8	30.2	0.056		Track_295	0.603	30.15	30.753	0.055		Track_295	0.804	24.12	24.924	0.238
Track_296	0.4	29.8	30.2	0.119		Track_296	0.603	30.552	31.155	0.06		Track_296	0.804	25.326	26.13	0.124
Track_297	0.4	29.2	29.6	0.97		Track_297	0.603	32.16	32.763	0.644		Track_297	0.804	26.934	27.738	0.042
Track_298	0.4	29.2	29.6	0.117		Track_298	0.603	32.361	32.964	0.676		Track_298	0.804	26.532	27.336	0.055
Track_299	0.4	29.2	29.6	0.049		Track_299	0.603	32.361	32.964	0.202		Track_299	0.804	29.346	30.15	0.06
Track_300	0.4	29.2	29.6	0.106		Track_300	0.603	32.562	33.165	0.183		Track_300	0.804	31.155	31.959	0.108
Track_301	0.4	27.6	28	0.053		Track_301	0.603	32.763	33.366	0.078		Track_301	0.804	32.361	33.165	0.053
Track_302	0.4	30.2	30.6	0.071		Track_302	0.603	32.964	33.567	0.061		Track_302	0.804	32.562	33.366	0.126
Track_303	0.4	30.2	30.6	0.614		Track_303	0.603	35.376	35.979	1.131		Track_303	0.804	32.763	33.567	0.263
Track_304	0.4	30.4	30.8	0.074		Track_304	0.603	35.979	36.582	0.11		Track_304	0.804	32.763	33.567	0.031
Track_305	0.4	30.6	31	0.092		Track_305	0.603	36.783	37.386	0.75		Track_305	0.804	33.768	34.572	0.803
Track_306	0.4	30.8	31.2	0.043		Track_306	0.603	36.582	37.185	0.026		Track_306	0.804	33.567	34.371	0.099
Track_307	0.4	30.8	31.2	0.919		Track_307	0.603	38.592	39.195	0.046		Track_307	0.804	33.768	34.572	0.961
Track_308	0.4	31	31.4	0.118		Track_308	0.603	38.793	39.396	0.811		Track_308	0.804	35.175	35.979	0.022
Track_309	0.4	31	31.4	0.123		Track_309	0.603	39.195	39.798	0.221		Track_309	0.804	35.376	36.18	0.054
Track_310	0.4	30.8	31.2	0.14		Track_310	0.603	39.396	39.999	0.081		Track_310	0.804	37.788	38.592	0.065
Track_311	0.4	31.4	31.8	0.04		Track_311	0.603	40.602	41.205	0.03		Track_311	0.804	37.587	38.391	0.048
Track_312	0.4	31.4	31.8	0.015		Track_312	0.603	40.803	41.406	0.052		Track_312	0.804	39.195	39.999	0.03
Track_313	0.4	31.8	32.2	0.05		Track_313	0.603	41.607	42.21	0.301		Track_313	0.804	39.798	40.602	0.585
Track_314	0.4	31.8	32.2	0.034		Track_314	0.603	41.808	42.411	0.048		Track_314	0.804	44.421	45.225	0.091
Track_315	0.4	31.8	32.2	0.17		Track_315	0.603	43.014	43.617	0.034		Track_315	0.804	44.823	45.627	0.032
Track_316	0.4	31.8	32.2	0.035		Track_316	0.603	43.014	43.617	0.034		Track_316	0.804	45.426	46.23	0.014
Track_317	0.4	32	32.4	0.07		Track_317	0.603	43.818	44.421	0.152		Track_317	0.804	45.828	46.632	0.152
Track_318	0.4	32	32.4	0.031		Track_318	0.603	44.019	44.622	0.037		Track_318	0.804	46.23	47.034	0.04
Track_319	0.4	32.2	32.6	0.08		Track_319	0.603	44.019	44.622	0.648		Track_319	0.804	47.637	48.441	0.126
Track_320	0.4	32.2	32.6	0.011		Track_320	0.603	44.823	45.426	0.052		Track_320	0.804	47.637	48.441	0.098
Track_321	0.4	32.2	32.6	0.049		Track_321	0.603	44.823	45.426	0.122		Track_321	0.804	49.044	49.848	0.029
Track_322	0.4	32.2	32.6	0.998		Track_322	0.603	45.828	46.431	0.091		Track_322	0.804	49.044	49.848	0.028
Track_323	0.4	32.4	32.8	0.024		Track_323	0.603	46.431	47.034	0.033		Track_323	0.804	49.848	50.652	0.005
Track_324	0.4	32.4	32.8	0.081		Track_324	0.603	46.431	47.034	0.049		Track_324	0.804	50.451	51.255	0.158
Track_325	0.4	32.4	32.8	0.829		Track_325	0.603	46.632	47.235	0.061		Track_325	0.804	53.667	54.471	0.013
Track_326	0.4	32.8	33.2	0.051		Track_326	0.603	48.843	49.446	0.037		Track_326	0.804	54.672	55.476	0.427
Track_327	0.4	32.6	33	0.069		Track_327	0.603	50.049	50.652	0.897		Track_327	0.804	55.275	56.079	0.051
Track_328	0.4	32.6	33	0.146		Track_328	0.603	51.255	51.858	0.1		Track_328	0.804	57.888	58.692	0.058
Track_329	0.4	32.8	33.2	0.032		Track_329	0.603	51.456	52.059	0.047		Track_329	0.804	58.893	59.697	0.055
Track_330	0.4	32.8	33.2	0.028		Track_330	0.603	52.26	52.863	0.195		Track_330	1.005	0.201	1.206	0.317
Track_331	0.4	32.6	33	0.08		Track_331	0.603	53.064	53.667	0.049		Track_331	1.005	0	1.005	0.107
Track_332	0.4	33	33.4	0.498		Track_332	0.603	54.069	54.672	0.209		Track_332	1.005	1.407	2.412	0.055
Track_333	0.4	33.6	34	0.983		Track_333	0.603	54.471	55.074	0.046		Track_333	1.005	1.005	2.01	0.087
Track_334	0.4	33.4	33.8	0.033		Track_334	0.603	54.672	55.275	0.085		Track_334	1.005	1.608	2.613	0.075
Track_335	0.4	33.6	34	0.663		Track_335	0.603	54.672	55.275	0.795		Track_335	1.005	2.412	3.417	0.336
Track_336	0.4	33.4	33.8	0.001		Track_336	0.603	55.677	56.28	0.015		Track_336	1.005	3.015	4.02	0.093
Track_337	0.4	33.8	34.2	0.054		Track_337	0.603	56.682	57.285	0.211		Track_337	1.005	3.015	4.02	0.02
Track_338	0.4	34.4	34.8	0.066		Track_338	0.603	56.481	57.084	0.128		Track_338	1.005	3.618	4.623	0.066
Track_339	0.4	34.4	34.8	0.055		Track_339	0.603	57.285	57.888	0.05		Track_339	1.005	3.618	4.623	0.161
Track_340	0.4	34.2	34.6	0.099		Track_340	0.603	57.285	57.888	0.545		Track_340	1.005	7.035	8.04	0.579
Track_341	0.4	34.4	34.8	0.049		Track_341	0.603	59.094	59.697	0.221		Track_341	1.005	7.236	8.241	1.561
Track_342	0.4	34.4	34.8	0.656		Track_342	0.603	59.295	59.898	0.215		Track_342	1.005	7.437	8.442	0.033
Track_343	0.4	34.4	34.8	0.033		Track_343	0.603	59.295	59.898	0.352		Track_343	1.005	7.437	8.442	0.404
Track_344	0.4	34.4	34.8	0.153		Track_344	0.603	59.295	59.898	0.013		Track_344	1.005	8.04	9.045	0.13
Track_345	0.4	34.6	35	0.122		Track_345	0.804	0	0.804	0.017		Track_345	1.005	8.643	9.648	0.106
Track_346	0.4	33.2	33.6	0.022		Track_346	0.804	0	0.804	0.157		Track_346	1.005	9.648	10.653	0.049
Track_347	0.4	33.2	33.6	0.047		Track_347	0.804	0	0.804	0.115		Track_347	1.005	10.05	11.055	0.081
Track_348	0.4	34.8	35.2	0.074		Track_348	0.804	0	0.804	0.111		Track_348	1.005	10.653	11.658	0.056
Track_349	0.4	34.8	35.2	0.121		Track_349	0.804	0.201	1.005	0.033		Track_349	1.005	11.055	12.06	0.598
Track_350	0.4	35	35.4	0.012		Track_350	0.804	0.603	1.407	0.136		Track_350	1.005	11.457	12.462	0.221
Track_351	0.4	35.6	36	0.059		Track_351	0.804	1.608	2.412	0.645		Track_351	1.005	11.457	12.462	0.041
Track_352	0.4	35.8	36.2	0.372		Track_352	0.804	1.407	2.211	0.107		Track_352	1.005	12.663	13.668	0.103
Track_353	0.4	35.8	36.2	0.11		Track_353	0.804	2.814	3.618	0.207		Track_353	1.005	12.462	13.467	0.056
Track_354	0.4	36	36.4	0.805		Track_354	0.804	3.216	4.02	0.216		Track_354	1.005	13.467	14.472	0.072
Track_355	0.4	36	36.4	0.125		Track_355	0.804	3.417	4.221	0.645		Track_355	1.005	14.271	15.276	0.013
Track_356	0.4	36	36.4	0.049		Track_356	0.804	3.618	4.422	0.065		Track_356	1.005	14.271	15.276	0.776
Track_357	0.4	36.2	36.6	1.261		Track_357	0.804	4.221	5.025	0.255		Track_357	1.005	15.879	16.884	0.123
Track_358	0.4	36.2	36.6	0.028		Track_358	0.804	4.422	5.226	1.035		Track_358	1.005	18.09	19.095	0.13
Track_359	0.4	36.4	36.8	0.041		Track_359	0.804	5.025	5.829	0.615		Track_359	1.005	18.894	19.899	0.017
Track_360	0.4	36.6	37	0.073		Track_360	0.804	5.226	6.03	0.175		Track_360	1.005	19.296	20.301	0.007
Track_361	0.4	36.6	37	0.06		Track_361	0.804	5.628	6.432	0.033		Track_361	1.005	19.698	20.703	0.827
Track_362	0.4	35.2	35.6	0.073		Track_362	0.804	9.246	10.05	0.122		Track_362	1.005	20.502	21.507	0.067
Track_363	0.4	37.2	37.6	0.007		Track_363	0.804	11.055	11.859	0.1		Track_363	1.005	23.115	24.12	0.033
Track_364	0.4	37.2	37.6	0.733		Track_364	0.804	11.658	12.462	0.047		Track_364	1.005	24.723	25.728	0.011
Track_365	0.4	37.2	37.6	0.145		Track_365	0.804	11.658	12.462	0.281		Track_365	1.005	25.125	26.13	0.044
Track_366	0.4	37	37.4	0.196		Track_366	0.804	13.869	14.673	0.061		Track_366	1.005	25.527	26.532	0.12
Track_367	0.4	37.4	37.8	0.054		Track_367	0.804	13.668	14.472	0.057		Track_367	1.005	25.929	26.934	0.114
Track_368	0.4	37.4	37.8	0.037		Track_368	0.804	13.668	14.472	0.055		Track_368	1.005	26.532	27.537	0.051
Track_369	0.4	37.6	38	0.076		Track_369	0.804	13.668	14.472	0.112		Track_369	1.005	27.135	28.14	0.043
Track_370	0.4	37.6	38	0.073		Track_370	0.804	15.477	16.281	0.871		Track_370	1.005	28.14	29.145	0.683
Track_371	0.4	37.6	38	0.076		Track_371	0.804	15.276	16.08	0.053		Track_371	1.005	29.748	30.753	0.045
Track_372	0.4	37.6	38	0.041		Track_372	0.804	16.884	17.688	0.106		Track_372	1.005	31.959	32.964	0.052
Track_373	0.4	37.6	38	0.058		Track_373	0.804	16.683	17.487	0.066		Track_373	1.005	32.16	33.165	0.044
Track_374	0.4	37.8	38.2	0.026		Track_374	0.804	17.889	18.693	0.083		Track_374	1.005	34.974	35.979	0.038
Track_375	0.4	37.8	38.2	0.351		Track_375	0.804	19.095	19.899	0.071		Track_375	1.005	37.788	38.793	0.049
Track_376	0.4	38	38.4	0.028		Track_376	0.804	19.497	20.301	0.869		Track_376	1.005	38.19	39.195	0.03
Track_377	0.4	38.2	38.6	0.119		Track_377	0.804	20.301	21.105	0.107		Track_377	1.005	38.793	39.798	0.935
Track_378	0.4	38.2	38.6	0.189		Track_378	0.804	21.306	22.11	0.052		Track_378	1.005	38.592	39.597	0.091
Track_379	0.4	36.8	37.2	0.044		Track_379	0.804	22.512	23.316	0.097		Track_379	1.005	40.2	41.205	0.03
Track_380	0.4	36.8	37.2	0.016		Track_380	0.804	22.512	23.316	0.811		Track_380	1.005	41.406	42.411	0.049
Track_381	0.4	36.8	37.2	0.044		Track_381	0.804	23.115	23.919	0.124		Track_381	1.005	44.22	45.225	0.055
Track_382	0.4	36.8	37.2	0.073		Track_382	0.804	23.316	24.12	0.282		Track_382	1.005	45.024	46.029	0.036
Track_383	0.4	38.8	39.2	0.01		Track_383	0.804	23.919	24.723	0.676		Track_383	1.005	47.034	48.039	0.017
Track_384	0.4	38.8	39.2	0.071		Track_384	0.804	24.522	25.326	0.604		Track_384	1.005	48.441	49.446	0.147
Track_385	0.4	39	39.4	0.039		Track_385	0.804	25.125	25.929	1.239		Track_385	1.005	48.441	49.446	0.154
Track_386	0.4	39	39.4	0.705		Track_386	0.804	25.527	26.331	0.068		Track_386	1.005	49.044	50.049	0.149
Track_387	0.4	39.4	39.8	0.115		Track_387	0.804	25.728	26.532	0.044		Track_387	1.005	48.843	49.848	0.126
Track_388	0.4	39.4	39.8	0.2		Track_388	0.804	26.13	26.934	0.153		Track_388	1.005	49.044	50.049	0.073
Track_389	0.4	39.4	39.8	0.04		Track_389	0.804	26.733	27.537	0.209		Track_389	1.005	50.853	51.858	0.075
Track_390	0.4	39.8	40.2	0.12		Track_390	0.804	26.733	27.537	0.107		Track_390	1.005	52.059	53.064	0.653
Track_391	0.4	39.8	40.2	0.056		Track_391	0.804	27.537	28.341	0.056		Track_391	1.005	55.275	56.28	0.162
Track_392	0.4	39.8	40.2	0.096		Track_392	0.804	27.738	28.542	0.252		Track_392	1.005	55.677	56.682	0.06
Track_393	0.4	38.4	38.8	0.197		Track_393	0.804	27.939	28.743	0.077		Track_393	1.005	56.28	57.285	0.1
Track_394	0.4	40.2	40.6	0.064		Track_394	0.804	28.341	29.145	0.051		Track_394	1.005	57.888	58.893	0.038
Track_395	0.4	40.2	40.6	0.829		Track_395	0.804	28.542	29.346	0.235		Track_395	1.005	58.893	59.898	0.007
Track_396	0.4	40.4	40.8	0.109		Track_396	0.804	29.748	30.552	0.363		Track_396	1.005	58.893	59.898	0.017
Track_397	0.4	40.4	40.8	0.071		Track_397	0.804	30.753	31.557	0.069		Track_397	1.206	0	1.206	0.18
Track_398	0.4	40.4	40.8	0.641		Track_398	0.804	31.356	32.16	0.657		Track_398	1.206	0	1.206	0.088
Track_399	0.4	40.4	40.8	0.069		Track_399	0.804	31.356	32.16	0.585		Track_399	1.206	5.427	6.633	0.029
Track_400	0.4	41	41.4	0.145		Track_400	0.804	32.16	32.964	0.204		Track_400	1.206	10.653	11.859	0.052
Track_401	0.4	41	41.4	0.147		Track_401	0.804	32.763	33.567	0.345		Track_401	1.206	13.869	15.075	0.157
Track_402	0.4	40.8	41.2	0.848		Track_402	0.804	33.366	34.17	0.075		Track_402	1.206	18.492	19.698	0.409
Track_403	0.4	40.8	41.2	0.215		Track_403	0.804	33.567	34.371	0.074		Track_403	1.206	18.894	20.1	0.104
Track_404	0.4	41	41.4	0.095		Track_404	0.804	34.17	34.974	0.058		Track_404	1.206	21.909	23.115	0.075
Track_405	0.4	38.6	39	0.225		Track_405	0.804	33.969	34.773	0.462		Track_405	1.206	23.517	24.723	0.13
Track_406	0.4	38.6	39	0.126		Track_406	0.804	34.572	35.376	0.143		Track_406	1.206	24.723	25.929	0.162
Track_407	0.4	38.6	39	0.036		Track_407	0.804	35.979	36.783	0.049		Track_407	1.206	24.723	25.929	0.111
Track_408	0.4	38.6	39	0.076		Track_408	0.804	35.376	36.18	0.48		Track_408	1.206	26.331	27.537	0.043
Track_409	0.4	38.6	39	0.091		Track_409	0.804	35.979	36.783	0.155		Track_409	1.206	27.135	28.341	0.305
Track_410	0.4	38.6	39	0.703		Track_410	0.804	36.783	37.587	0.095		Track_410	1.206	27.537	28.743	0.656
Track_411	0.4	40.6	41	0.122		Track_411	0.804	36.582	37.386	0.16		Track_411	1.206	27.336	28.542	0.715
Track_412	0.4	40.6	41	0.173		Track_412	0.804	36.984	37.788	0.096		Track_412	1.206	29.145	30.351	0.074
Track_413	0.4	41.4	41.8	0.089		Track_413	0.804	36.984	37.788	0.05		Track_413	1.206	30.552	31.758	0.109
Track_414	0.4	41.4	41.8	0.172		Track_414	0.804	37.185	37.989	0.041		Track_414	1.206	32.361	33.567	0.232
Track_415	0.4	41.8	42.2	0.579		Track_415	0.804	37.788	38.592	1.627		Track_415	1.206	35.778	36.984	0.033
Track_416	0.4	41.8	42.2	0.018		Track_416	0.804	38.19	38.994	0.862		Track_416	1.206	35.778	36.984	0.033
Track_417	0.4	41.6	42	0.225		Track_417	0.804	38.391	39.195	0.047		Track_417	1.206	35.979	37.185	0.01
Track_418	0.4	42.4	42.8	0.468		Track_418	0.804	38.391	39.195	0.103		Track_418	1.206	39.597	40.803	0.088
Track_419	0.4	42.6	43	0.052		Track_419	0.804	38.592	39.396	0.165		Track_419	1.206	39.798	41.004	1.196
Track_420	0.4	42.4	42.8	0.067		Track_420	0.804	39.195	39.999	0.126		Track_420	1.206	40.2	41.406	0.544
Track_421	0.4	42.6	43	0.136		Track_421	0.804	39.195	39.999	0.694		Track_421	1.206	40.803	42.009	0.367
Track_422	0.4	42.6	43	0.025		Track_422	0.804	39.999	40.803	0.173		Track_422	1.206	41.808	43.014	0.049
Track_423	0.4	42.2	42.6	0.048		Track_423	0.804	39.999	40.803	0.485		Track_423	1.206	42.813	44.019	0.022
Track_424	0.4	42.2	42.6	0.027		Track_424	0.804	41.607	42.411	0.022		Track_424	1.206	43.215	44.421	0.563
Track_425	0.4	42.2	42.6	0.023		Track_425	0.804	42.009	42.813	0.062		Track_425	1.206	43.416	44.622	0.614
Track_426	0.4	42.2	42.6	0.05		Track_426	0.804	42.813	43.617	0.1		Track_426	1.206	43.416	44.622	0.454
Track_427	0.4	42.8	43.2	0.104		Track_427	0.804	43.014	43.818	0.03		Track_427	1.206	44.019	45.225	0.065
Track_428	0.4	42.8	43.2	0.177		Track_428	0.804	44.823	45.627	0.036		Track_428	1.206	44.823	46.029	0.11
Track_429	0.4	42.8	43.2	0.02		Track_429	0.804	45.225	46.029	0.046		Track_429	1.206	45.828	47.034	0.05
Track_430	0.4	42	42.4	0.556		Track_430	0.804	45.426	46.23	0.163		Track_430	1.206	46.431	47.637	0.133
Track_431	0.4	42	42.4	0.061		Track_431	0.804	45.426	46.23	0.013		Track_431	1.206	48.039	49.245	0.167
Track_432	0.4	43	43.4	0.066		Track_432	0.804	45.828	46.632	1.103		Track_432	1.206	47.436	48.642	0.02
Track_433	0.4	43	43.4	0.047		Track_433	0.804	46.833	47.637	0.652		Track_433	1.206	49.245	50.451	0.133
Track_434	0.4	43.2	43.6	0.232		Track_434	0.804	47.637	48.441	0.106		Track_434	1.206	50.451	51.657	0.096
Track_435	0.4	43.2	43.6	0.065		Track_435	0.804	47.637	48.441	0.049		Track_435	1.206	50.652	51.858	0.095
Track_436	0.4	43.2	43.6	0.04		Track_436	0.804	48.039	48.843	0.059		Track_436	1.206	51.858	53.064	0.066
Track_437	0.4	43.8	44.2	0.026		Track_437	0.804	48.843	49.647	0.109		Track_437	1.206	52.461	53.667	0.093
Track_438	0.4	43.6	44	0.175		Track_438	0.804	49.848	50.652	0.034		Track_438	1.206	52.863	54.069	0.044
Track_439	0.4	43.8	44.2	0.873		Track_439	0.804	50.049	50.853	0.325		Track_439	1.206	54.672	55.878	0.021
Track_440	0.4	44	44.4	0		Track_440	0.804	52.059	52.863	0.561		Track_440	1.206	54.672	55.878	0.077
Track_441	0.4	44.2	44.6	0.169		Track_441	0.804	52.461	53.265	0.073		Track_441	1.206	55.074	56.28	0.06
Track_442	0.4	44.2	44.6	0.061		Track_442	0.804	53.064	53.868	0.512		Track_442	1.206	55.074	56.28	0.067
Track_443	0.4	44	44.4	0.29		Track_443	0.804	54.873	55.677	0.149		Track_443	1.206	56.682	57.888	0.256
Track_444	0.4	44	44.4	0.043		Track_444	0.804	55.074	55.878	0.011		Track_444	1.206	58.692	59.898	0.112
Track_445	0.4	44.4	44.8	0.059		Track_445	0.804	55.677	56.481	2.106		Track_445	1.407	0	1.407	0.13
Track_446	0.4	44.4	44.8	0.089		Track_446	0.804	56.481	57.285	0.193		Track_446	1.407	0	1.407	0.019
Track_447	0.4	44.4	44.8	0.113		Track_447	0.804	58.491	59.295	0.056		Track_447	1.407	0	1.407	0.07
Track_448	0.4	44.4	44.8	0.022		Track_448	0.804	56.883	57.687	0.075		Track_448	1.407	1.809	3.216	0.04
Track_449	0.4	44.4	44.8	0.124		Track_449	0.804	57.285	58.089	0.576		Track_449	1.407	3.417	4.824	0.231
Track_450	0.4	44.6	45	0.134		Track_450	0.804	59.094	59.898	0.67		Track_450	1.407	8.643	10.05	0.072
Track_451	0.4	44.8	45.2	0.081		Track_451	0.804	59.094	59.898	0.052		Track_451	1.407	10.251	11.658	0.093
Track_452	0.4	44.8	45.2	0.089		Track_452	0.804	59.094	59.898	0.027		Track_452	1.407	14.271	15.678	0.06
Track_453	0.4	44.8	45.2	0.023		Track_453	0.804	58.29	59.094	0.075		Track_453	1.407	14.472	15.879	0.02
Track_454	0.4	45.2	45.6	0.61		Track_454	0.804	57.285	58.089	0.063		Track_454	1.407	18.09	19.497	0.007
Track_455	0.4	45.4	45.8	0.095		Track_455	1.005	0	1.005	0.339		Track_455	1.407	20.703	22.11	0.045
Track_456	0.4	45.4	45.8	0.078		Track_456	1.005	0	1.005	0.712		Track_456	1.407	21.507	22.914	0.003
Track_457	0.4	45	45.4	0.742		Track_457	1.005	0	1.005	1.056		Track_457	1.407	22.713	24.12	0.011
Track_458	0.4	45	45.4	0.07		Track_458	1.005	0.402	1.407	0.547		Track_458	1.407	28.14	29.547	0.025
Track_459	0.4	45	45.4	0.179		Track_459	1.005	2.613	3.618	0.704		Track_459	1.407	28.944	30.351	0.217
Track_460	0.4	43.4	43.8	0.086		Track_460	1.005	3.417	4.422	0.108		Track_460	1.407	30.351	31.758	0.056
Track_461	0.4	43.4	43.8	0.025		Track_461	1.005	3.618	4.623	0.121		Track_461	1.407	31.356	32.763	0.052
Track_462	0.4	43.4	43.8	0.752		Track_462	1.005	4.824	5.829	0.188		Track_462	1.407	32.964	34.371	0.065
Track_463	0.4	45.6	46	0.038		Track_463	1.005	5.427	6.432	0.768		Track_463	1.407	34.974	36.381	0.112
Track_464	0.4	45.6	46	0.055		Track_464	1.005	6.231	7.236	0.036		Track_464	1.407	36.783	38.19	0.147
Track_465	0.4	45.6	46	0.045		Track_465	1.005	7.035	8.04	0.169		Track_465	1.407	40.2	41.607	0.009
Track_466	0.4	45.6	46	0.085		Track_466	1.005	8.04	9.045	0.294		Track_466	1.407	40.602	42.009	0.023
Track_467	0.4	45.6	46	0.07		Track_467	1.005	9.447	10.452	0.178		Track_467	1.407	41.205	42.612	0.019
Track_468	0.4	45.8	46.2	0.042		Track_468	1.005	10.05	11.055	0.03		Track_468	1.407	41.607	43.014	0.119
Track_469	0.4	45.8	46.2	0.065		Track_469	1.005	9.849	10.854	0.11		Track_469	1.407	42.21	43.617	0.046
Track_470	0.4	45.8	46.2	0.106		Track_470	1.005	10.653	11.658	0.096		Track_470	1.407	43.014	44.421	0.007
Track_471	0.4	45.8	46.2	0.064		Track_471	1.005	14.271	15.276	0.096		Track_471	1.407	43.617	45.024	0.041
Track_472	0.4	45.8	46.2	0.612		Track_472	1.005	16.482	17.487	0.236		Track_472	1.407	45.024	46.431	0.112
Track_473	0.4	46	46.4	0.099		Track_473	1.005	17.487	18.492	0.025		Track_473	1.407	57.084	58.491	0.548
Track_474	0.4	46.2	46.6	0.073		Track_474	1.005	17.286	18.291	0.983		Track_474	1.407	56.883	58.29	0.065
Track_475	0.4	46.2	46.6	0.374		Track_475	1.005	16.281	17.286	0.129		Track_475	1.407	57.687	59.094	0.031
Track_476	0.4	46	46.4	0.066		Track_476	1.005	18.492	19.497	0.038		Track_476	1.407	58.491	59.898	0.018
Track_477	0.4	46.4	46.8	0.073		Track_477	1.005	19.296	20.301	0.23		Track_477	1.407	58.491	59.898	0.038
Track_478	0.4	46.4	46.8	0.967		Track_478	1.005	20.502	21.507	0.873		Track_478	1.407	58.491	59.898	0.051
Track_479	0.4	46.4	46.8	0.038		Track_479	1.005	21.105	22.11	0.046		Track_479	1.407	58.491	59.898	0.068
Track_480	0.4	46.4	46.8	0.125		Track_480	1.005	22.914	23.919	0.28		Track_480	1.608	0	1.608	0.017
Track_481	0.4	46.8	47.2	0.117		Track_481	1.005	24.12	25.125	0.712		Track_481	1.608	0	1.608	0.07
Track_482	0.4	46.8	47.2	0.099		Track_482	1.005	23.919	24.924	0.256		Track_482	1.608	0	1.608	0.092
Track_483	0.4	46.8	47.2	0.11		Track_483	1.005	24.924	25.929	0.115		Track_483	1.608	0	1.608	0.029
Track_484	0.4	46.8	47.2	0.09		Track_484	1.005	26.532	27.537	0.198		Track_484	1.608	3.216	4.824	0.121
Track_485	0.4	47.2	47.6	0.026		Track_485	1.005	26.532	27.537	0.028		Track_485	1.608	4.02	5.628	0.021
Track_486	0.4	47.2	47.6	0.109		Track_486	1.005	26.733	27.738	0.025		Track_486	1.608	7.236	8.844	0.453
Track_487	0.4	47	47.4	0.579		Track_487	1.005	27.336	28.341	0.061		Track_487	1.608	8.442	10.05	0.022
Track_488	0.4	47	47.4	0.999		Track_488	1.005	28.14	29.145	0.611		Track_488	1.608	8.04	9.648	0.027
Track_489	0.4	47.6	48	0.14		Track_489	1.005	28.944	29.949	0.175		Track_489	1.608	9.648	11.256	0.141
Track_490	0.4	47.8	48.2	0.093		Track_490	1.005	28.341	29.346	0.176		Track_490	1.608	10.653	12.261	0.07
Track_491	0.4	47.8	48.2	0.108		Track_491	1.005	28.743	29.748	0.03		Track_491	1.608	21.507	23.115	0.029
Track_492	0.4	47.8	48.2	0.088		Track_492	1.005	29.145	30.15	1.168		Track_492	1.608	21.708	23.316	0.265
Track_493	0.4	48	48.4	0.06		Track_493	1.005	29.145	30.15	0.315		Track_493	1.608	21.507	23.115	0.105
Track_494	0.4	48.4	48.8	0.653		Track_494	1.005	29.145	30.15	0.124		Track_494	1.608	20.904	22.512	0.185
Track_495	0.4	48.6	49	0.048		Track_495	1.005	29.547	30.552	0.022		Track_495	1.608	21.306	22.914	0.053
Track_496	0.4	48.6	49	0.051		Track_496	1.005	29.748	30.753	0.534		Track_496	1.608	23.919	25.527	0.059
Track_497	0.4	48.8	49.2	0.759		Track_497	1.005	32.16	33.165	0.553		Track_497	1.608	26.934	28.542	0.03
Track_498	0.4	48.8	49.2	0.057		Track_498	1.005	32.763	33.768	1.408		Track_498	1.608	28.341	29.949	0.041
Track_499	0.4	48.8	49.2	0.126		Track_499	1.005	33.165	34.17	0.846		Track_499	1.608	32.361	33.969	0.099
Track_500	0.4	49	49.4	0.076		Track_500	1.005	33.567	34.572	0.058		Track_500	1.608	32.763	34.371	0.075
Track_501	0.4	49.2	49.6	0.164		Track_501	1.005	34.17	35.175	0.232		Track_501	1.608	34.773	36.381	0.035
Track_502	0.4	49.2	49.6	0.746		Track_502	1.005	33.969	34.974	0.726		Track_502	1.608	35.376	36.984	0.132
Track_503	0.4	49	49.4	0.123		Track_503	1.005	34.773	35.778	0.015		Track_503	1.608	38.592	40.2	0.562
Track_504	0.4	49.2	49.6	0.08		Track_504	1.005	35.175	36.18	0.004		Track_504	1.608	38.994	40.602	0.03
Track_505	0.4	49.2	49.6	0.121		Track_505	1.005	36.18	37.185	0.368		Track_505	1.608	43.818	45.426	0.042
Track_506	0.4	49	49.4	0.196		Track_506	1.005	41.205	42.21	0.96		Track_506	1.608	48.039	49.647	0.041
Track_507	0.4	49.2	49.6	0.037		Track_507	1.005	41.406	42.411	0.121		Track_507	1.608	51.657	53.265	0.158
Track_508	0.4	49.2	49.6	0.049		Track_508	1.005	42.411	43.416	0.178		Track_508	1.608	51.858	53.466	0.476
Track_509	0.4	49.2	49.6	0.114		Track_509	1.005	44.823	45.828	0.124		Track_509	1.608	53.868	55.476	0.035
Track_510	0.4	49.6	50	0.017		Track_510	1.005	44.823	45.828	0.126		Track_510	1.608	56.079	57.687	0.216
Track_511	0.4	49.6	50	0.096		Track_511	1.005	47.436	48.441	0.028		Track_511	1.608	56.883	58.491	0.134
Track_512	0.4	49.4	49.8	0.068		Track_512	1.005	50.652	51.657	0.087		Track_512	1.608	58.29	59.898	0.298
Track_513	0.4	49.4	49.8	0.081		Track_513	1.005	49.848	50.853	0.087		Track_513	1.809	1.206	3.015	0.141
Track_514	0.4	49.6	50	0.058		Track_514	1.005	52.059	53.064	0.098		Track_514	1.809	3.819	5.628	0.058
Track_515	0.4	49.6	50	0.058		Track_515	1.005	53.265	54.27	0.651		Track_515	1.809	4.422	6.231	0.24
Track_516	0.4	50	50.4	0.133		Track_516	1.005	54.27	55.275	0.055		Track_516	1.809	5.628	7.437	0.059
Track_517	0.4	50	50.4	0.127		Track_517	1.005	58.491	59.496	0.835		Track_517	1.809	6.231	8.04	0.081
Track_518	0.4	50	50.4	0.045		Track_518	1.005	58.491	59.496	0.079		Track_518	1.809	6.834	8.643	0.035
Track_519	0.4	50	50.4	0.055		Track_519	1.005	58.893	59.898	0.095		Track_519	1.809	7.035	8.844	0.013
Track_520	0.4	50.2	50.6	0.02		Track_520	1.206	1.206	2.412	0.437		Track_520	1.809	9.045	10.854	0.107
Track_521	0.4	50.4	50.8	0.026		Track_521	1.206	1.809	3.015	0.182		Track_521	1.809	11.055	12.864	0.203
Track_522	0.4	50.6	51	0.081		Track_522	1.206	2.211	3.417	0.06		Track_522	1.809	14.271	16.08	0.102
Track_523	0.4	50.4	50.8	0.048		Track_523	1.206	3.015	4.221	0.104		Track_523	1.809	15.879	17.688	0.056
Track_524	0.4	50.6	51	0.782		Track_524	1.206	3.216	4.422	0.32		Track_524	1.809	17.688	19.497	0.097
Track_525	0.4	50.6	51	0.4		Track_525	1.206	4.221	5.427	0.056		Track_525	1.809	18.291	20.1	0.314
Track_526	0.4	50.4	50.8	0.122		Track_526	1.206	5.226	6.432	0.536		Track_526	1.809	20.1	21.909	0.171
Track_527	0.4	50.6	51	0.11		Track_527	1.206	5.427	6.633	0.105		Track_527	1.809	27.336	29.145	0.209
Track_528	0.4	50.4	50.8	0.109		Track_528	1.206	7.437	8.643	0.069		Track_528	1.809	28.944	30.753	0.02
Track_529	0.4	50.8	51.2	0.059		Track_529	1.206	8.04	9.246	0.026		Track_529	1.809	30.753	32.562	0.159
Track_530	0.4	50.8	51.2	0.233		Track_530	1.206	8.241	9.447	1.527		Track_530	1.809	31.356	33.165	0.163
Track_531	0.4	51.4	51.8	0.077		Track_531	1.206	9.045	10.251	0.319		Track_531	1.809	33.969	35.778	0.066
Track_532	0.4	51.2	51.6	0.013		Track_532	1.206	10.05	11.256	0.209		Track_532	1.809	34.572	36.381	0.238
Track_533	0.4	51.2	51.6	0.75		Track_533	1.206	11.859	13.065	0.167		Track_533	1.809	35.175	36.984	0.21
Track_534	0.4	51.2	51.6	0.475		Track_534	1.206	11.658	12.864	0.047		Track_534	1.809	36.18	37.989	0.01
Track_535	0.4	51.6	52	0.085		Track_535	1.206	14.07	15.276	1.078		Track_535	1.809	36.381	38.19	0.066
Track_536	0.4	51.6	52	0.043		Track_536	1.206	18.693	19.899	0.02		Track_536	1.809	39.798	41.607	0.091
Track_537	0.4	51.6	52	0.027		Track_537	1.206	21.909	23.115	0.088		Track_537	1.809	40.803	42.612	0.025
Track_538	0.4	51.6	52	0.344		Track_538	1.206	23.316	24.522	0.177		Track_538	1.809	42.612	44.421	0.923
Track_539	0.4	51.8	52.2	0.072		Track_539	1.206	25.125	26.331	0.112		Track_539	1.809	43.014	44.823	0.116
Track_540	0.4	51.6	52	0.056		Track_540	1.206	25.326	26.532	0.691		Track_540	1.809	47.838	49.647	0.06
Track_541	0.4	52	52.4	0.223		Track_541	1.206	25.527	26.733	0.065		Track_541	1.809	49.044	50.853	0.066
Track_542	0.4	52	52.4	0.319		Track_542	1.206	27.336	28.542	0.05		Track_542	1.809	48.843	50.652	0.056
Track_543	0.4	52	52.4	0		Track_543	1.206	28.944	30.15	0		Track_543	1.809	50.25	52.059	0.914
Track_544	0.4	52.2	52.6	0.512		Track_544	1.206	31.959	33.165	0.112		Track_544	1.809	51.255	53.064	0.032
Track_545	0.4	52.2	52.6	0.16		Track_545	1.206	32.964	34.17	0.06		Track_545	2.01	0.201	2.211	0.093
Track_546	0.4	52.6	53	0.028		Track_546	1.206	34.17	35.376	0.073		Track_546	2.01	0.201	2.211	0.044
Track_547	0.4	52.6	53	0.581		Track_547	1.206	33.969	35.175	0.682		Track_547	2.01	2.814	4.824	0.024
Track_548	0.4	52.8	53.2	0.058		Track_548	1.206	34.371	35.577	0.258		Track_548	2.01	3.216	5.226	0.227
Track_549	0.4	52.6	53	0.091		Track_549	1.206	34.773	35.979	0.055		Track_549	2.01	6.633	8.643	0.385
Track_550	0.4	52.6	53	0.23		Track_550	1.206	35.979	37.185	0.045		Track_550	2.01	11.859	13.869	0.089
Track_551	0.4	53	53.4	0.023		Track_551	1.206	36.18	37.386	0.368		Track_551	2.01	17.085	19.095	0.046
Track_552	0.4	53	53.4	0.227		Track_552	1.206	36.582	37.788	0.152		Track_552	2.01	23.517	25.527	0.267
Track_553	0.4	53.2	53.6	0.122		Track_553	1.206	37.185	38.391	0.035		Track_553	2.01	25.527	27.537	0.057
Track_554	0.4	53.2	53.6	0.157		Track_554	1.206	36.984	38.19	0.51		Track_554	2.01	26.733	28.743	0.035
Track_555	0.4	53.4	53.8	0.112		Track_555	1.206	37.587	38.793	0.132		Track_555	2.01	26.733	28.743	0.099
Track_556	0.4	53.4	53.8	0.005		Track_556	1.206	39.999	41.205	1.122		Track_556	2.01	28.14	30.15	0.106
Track_557	0.4	53.4	53.8	0.15		Track_557	1.206	42.411	43.617	0.028		Track_557	2.01	28.14	30.15	0.124
Track_558	0.4	54.4	54.8	0.023		Track_558	1.206	42.813	44.019	1.611		Track_558	2.01	28.743	30.753	0.126
Track_559	0.4	54.2	54.6	0.345		Track_559	1.206	42.21	43.416	0.068		Track_559	2.01	31.356	33.366	0.031
Track_560	0.4	54.2	54.6	0.154		Track_560	1.206	42.21	43.416	0.133		Track_560	2.01	38.994	41.004	0.075
Track_561	0.4	54	54.4	0.195		Track_561	1.206	44.019	45.225	0.05		Track_561	2.01	42.612	44.622	0.348
Track_562	0.4	54.6	55	0.023		Track_562	1.206	45.024	46.23	0.353		Track_562	2.01	44.22	46.23	0.024
Track_563	0.4	54.8	55.2	0.079		Track_563	1.206	45.426	46.632	0.206		Track_563	2.01	44.823	46.833	0.048
Track_564	0.4	54.6	55	0.012		Track_564	1.206	46.23	47.436	0.037		Track_564	2.01	57.888	59.898	0.03
Track_565	0.4	54.6	55	0.067		Track_565	1.206	48.039	49.245	0.06		Track_565	2.211	0.402	2.613	0.038
Track_566	0.4	55	55.4	0.089		Track_566	1.206	48.24	49.446	0.145		Track_566	2.211	5.025	7.236	0.12
Track_567	0.4	55	55.4	0.05		Track_567	1.206	48.441	49.647	0.007		Track_567	2.211	5.628	7.839	0.059
Track_568	0.4	55	55.4	0.077		Track_568	1.206	48.642	49.848	1.017		Track_568	2.211	14.07	16.281	0.103
Track_569	0.4	55.2	55.6	0.029		Track_569	1.206	51.255	52.461	0.042		Track_569	2.211	18.693	20.904	0.051
Track_570	0.4	55.2	55.6	0.791		Track_570	1.206	51.255	52.461	0.486		Track_570	2.211	19.698	21.909	0.09
Track_571	0.4	55.4	55.8	0.14		Track_571	1.206	51.456	52.662	0.125		Track_571	2.211	22.713	24.924	0.01
Track_572	0.4	53.8	54.2	0.016		Track_572	1.206	52.461	53.667	0.087		Track_572	2.211	23.517	25.728	0.078
Track_573	0.4	55.8	56.2	0.017		Track_573	1.206	53.064	54.27	0.106		Track_573	2.211	28.341	30.552	0.272
Track_574	0.4	56	56.4	0.05		Track_574	1.206	58.692	59.898	0.202		Track_574	2.211	28.743	30.954	0.086
Track_575	0.4	56	56.4	0.066		Track_575	1.206	58.692	59.898	0.02		Track_575	2.211	28.743	30.954	0.077
Track_576	0.4	55.6	56	0.023		Track_576	1.206	57.888	59.094	0.181		Track_576	2.211	35.778	37.989	0.059
Track_577	0.4	56.6	57	0.042		Track_577	1.206	58.089	59.295	0.673		Track_577	2.211	37.386	39.597	0.575
Track_578	0.4	56.4	56.8	0.627		Track_578	1.206	58.692	59.898	0.24		Track_578	2.211	41.808	44.019	0.052
Track_579	0.4	56.4	56.8	0.352		Track_579	1.206	57.486	58.692	0.125		Track_579	2.211	50.049	52.26	0.043
Track_580	0.4	56.6	57	0.056		Track_580	1.206	56.883	58.089	1.156		Track_580	2.211	52.26	54.471	0.103
Track_581	0.4	56.2	56.6	0.074		Track_581	1.407	0	1.407	0.06		Track_581	2.211	56.079	58.29	0.088
Track_582	0.4	56.8	57.2	0.062		Track_582	1.407	0.402	1.809	0.445		Track_582	2.412	0	2.412	0.01
Track_583	0.4	56.8	57.2	0.074		Track_583	1.407	2.01	3.417	0.107		Track_583	2.412	0	2.412	0.01
Track_584	0.4	56.8	57.2	0.075		Track_584	1.407	3.015	4.422	0.227		Track_584	2.412	0.603	3.015	0.02
Track_585	0.4	56.8	57.2	0.161		Track_585	1.407	5.025	6.432	0.164		Track_585	2.412	2.613	5.025	0.095
Track_586	0.4	58.6	59	0.047		Track_586	1.407	7.839	9.246	0.515		Track_586	2.412	5.628	8.04	0.03
Track_587	0.4	58.6	59	0.032		Track_587	1.407	9.045	10.452	0.07		Track_587	2.412	7.638	10.05	0.291
Track_588	0.4	58.8	59.2	0.012		Track_588	1.407	9.447	10.854	0.968		Track_588	2.412	29.949	32.361	0.123
Track_589	0.4	58.6	59	0.045		Track_589	1.407	10.251	11.658	0.044		Track_589	2.412	31.356	33.768	0.059
Track_590	0.4	58.4	58.8	0.155		Track_590	1.407	11.256	12.663	0.658		Track_590	2.412	31.557	33.969	0.059
Track_591	0.4	58.4	58.8	0.04		Track_591	1.407	12.261	13.668	0.031		Track_591	2.412	32.763	35.175	0.015
Track_592	0.4	58.4	58.8	0.125		Track_592	1.407	13.668	15.075	0.589		Track_592	2.412	36.582	38.994	0.069
Track_593	0.4	57.6	58	1.59		Track_593	1.407	15.276	16.683	0.147		Track_593	2.412	42.411	44.823	0.065
Track_594	0.4	57.6	58	0.182		Track_594	1.407	19.698	21.105	0.272		Track_594	2.412	43.617	46.029	0.175
Track_595	0.4	57.8	58.2	0.319		Track_595	1.407	20.1	21.507	0.533		Track_595	2.412	45.828	48.24	0.145
Track_596	0.4	57.6	58	0.126		Track_596	1.407	21.507	22.914	0.143		Track_596	2.412	53.064	55.476	0.123
Track_597	0.4	57.6	58	0.328		Track_597	1.407	21.909	23.316	0.137		Track_597	2.412	57.486	59.898	0.254
Track_598	0.4	58	58.4	0.027		Track_598	1.407	22.11	23.517	0.234		Track_598	2.613	0	2.613	0.022
Track_599	0.4	58	58.4	0.028		Track_599	1.407	25.125	26.532	0.243		Track_599	2.613	0	2.613	0.517
Track_600	0.4	58	58.4	0.177		Track_600	1.407	26.13	27.537	0.074		Track_600	2.613	1.206	3.819	0.601
Track_601	0.4	58.2	58.6	0.144		Track_601	1.407	28.542	29.949	0.413		Track_601	2.613	2.814	5.427	0.041
Track_602	0.4	58.2	58.6	0.111		Track_602	1.407	29.748	31.155	1.697		Track_602	2.613	4.422	7.035	0.084
Track_603	0.4	59	59.4	0.178		Track_603	1.407	30.15	31.557	0.675		Track_603	2.613	11.457	14.07	0.025
Track_604	0.4	57.4	57.8	0.067		Track_604	1.407	30.552	31.959	0.125		Track_604	2.613	19.497	22.11	0.079
Track_605	0.4	57.4	57.8	0.031		Track_605	1.407	31.959	33.366	0.095		Track_605	2.613	21.507	24.12	0.123
Track_606	0.4	57.4	57.8	0.37		Track_606	1.407	33.768	35.175	0.328		Track_606	2.613	25.728	28.341	0.223
Track_607	0.4	59.2	59.6	0.08		Track_607	1.407	35.778	37.185	0.136		Track_607	2.613	26.934	29.547	0.537
Track_608	0.4	59.2	59.6	0.106		Track_608	1.407	35.979	37.386	0.188		Track_608	2.613	30.15	32.763	0.114
Track_609	0.4	59.2	59.6	0.071		Track_609	1.407	36.381	37.788	0.681		Track_609	2.613	30.15	32.763	0.083
Track_610	0.4	59.2	59.6	0.028		Track_610	1.407	38.19	39.597	0.203		Track_610	2.613	33.165	35.778	0.186
Track_611	0.4	59.2	59.6	0.031		Track_611	1.407	38.994	40.401	0.148		Track_611	2.613	35.778	38.391	0.094
Track_612	0.4	59.2	59.6	0.06		Track_612	1.407	39.195	40.602	0.12		Track_612	2.613	37.587	40.2	0.082
Track_613	0.4	59.2	59.6	0.016		Track_613	1.407	40.2	41.607	0.104		Track_613	2.613	41.004	43.617	0.532
Track_614	0.4	59.2	59.6	0.756		Track_614	1.407	41.205	42.612	0.2		Track_614	2.613	51.657	54.27	0.145
Track_615	0.4	59.2	59.6	0.102		Track_615	1.407	43.215	44.622	0.165		Track_615	2.814	7.236	10.05	0.703
Track_616	0.4	59.2	59.6	0.996		Track_616	1.407	43.014	44.421	0.104		Track_616	2.814	24.723	27.537	0.136
Track_617	0.6	1.8	2.4	1.019		Track_617	1.407	43.215	44.622	0.104		Track_617	2.814	30.753	33.567	0.821
Track_618	0.6	1.8	2.4	0.174		Track_618	1.407	45.024	46.431	0.637		Track_618	2.814	33.366	36.18	0.263
Track_619	0.6	1.4	2	0.221		Track_619	1.407	48.24	49.647	0.309		Track_619	2.814	34.773	37.587	0.088
Track_620	0.6	1.6	2.2	0.17		Track_620	1.407	50.049	51.456	0.039		Track_620	2.814	35.778	38.592	0.465
Track_621	0.6	0.4	1	0.939		Track_621	1.407	49.647	51.054	0.482		Track_621	2.814	36.984	39.798	0.055
Track_622	0.6	0.4	1	0.742		Track_622	1.407	49.446	50.853	0.194		Track_622	2.814	43.617	46.431	0.124
Track_623	0.6	0.6	1.2	0.04		Track_623	1.407	51.858	53.265	0.353		Track_623	2.814	46.833	49.647	0.017
Track_624	0.6	0.4	1	0.106		Track_624	1.407	52.863	54.27	0.097		Track_624	2.814	56.481	59.295	0.2
Track_625	0.6	0.4	1	0.124		Track_625	1.407	53.868	55.275	0.043		Track_625	3.015	0	3.015	0.282
Track_626	0.6	0.2	0.8	0.036		Track_626	1.407	54.873	56.28	0.287		Track_626	3.015	0	3.015	0.284
Track_627	0.6	1	1.6	0.119		Track_627	1.407	55.275	56.682	0.813		Track_627	3.015	1.809	4.824	0.067
Track_628	0.6	1	1.6	0.228		Track_628	1.407	55.476	56.883	0.644		Track_628	3.015	3.015	6.03	0.063
Track_629	0.6	2	2.6	0.086		Track_629	1.407	55.878	57.285	1.046		Track_629	3.015	3.618	6.633	0.776
Track_630	0.6	0	0.6	0.011		Track_630	1.407	56.079	57.486	0.004		Track_630	3.015	7.638	10.653	0.053
Track_631	0.6	0	0.6	0.83		Track_631	1.407	56.28	57.687	0.086		Track_631	3.015	9.045	12.06	0.043
Track_632	0.6	0	0.6	0.724		Track_632	1.608	0	1.608	0.096		Track_632	3.015	13.065	16.08	0.084
Track_633	0.6	0	0.6	0.044		Track_633	1.608	0.402	2.01	0.645		Track_633	3.015	15.678	18.693	0.059
Track_634	0.6	0	0.6	0.128		Track_634	1.608	0.402	2.01	0.163		Track_634	3.015	17.688	20.703	0.119
Track_635	0.6	0	0.6	0.172		Track_635	1.608	1.809	3.417	0.152		Track_635	3.015	26.532	29.547	0.146
Track_636	0.6	0	0.6	0.075		Track_636	1.608	1.809	3.417	0.07		Track_636	3.015	33.165	36.18	0.049
Track_637	0.6	0	0.6	0.417		Track_637	1.608	3.417	5.025	0.123		Track_637	3.015	44.22	47.235	0.114
Track_638	0.6	0	0.6	0.041		Track_638	1.608	5.628	7.236	0.165		Track_638	3.015	48.843	51.858	0.045
Track_639	0.6	0	0.6	0.092		Track_639	1.608	6.834	8.442	0.091		Track_639	3.015	56.883	59.898	0.035
Track_640	0.6	0	0.6	0.155		Track_640	1.608	6.633	8.241	0.037		Track_640	3.216	0	3.216	0.035
Track_641	0.6	0	0.6	0.034		Track_641	1.608	8.241	9.849	0.229		Track_641	3.216	0	3.216	0.017
Track_642	0.6	0	0.6	0.094		Track_642	1.608	9.246	10.854	0.66		Track_642	3.216	13.467	16.683	0.233
Track_643	0.6	0	0.6	0.689		Track_643	1.608	10.854	12.462	0.431		Track_643	3.216	14.07	17.286	0.037
Track_644	0.6	0	0.6	0.234		Track_644	1.608	11.658	13.266	0.112		Track_644	3.216	16.884	20.1	0.122
Track_645	0.6	0	0.6	0.05		Track_645	1.608	12.663	14.271	1.142		Track_645	3.216	35.175	38.391	0.059
Track_646	0.6	2.6	3.2	0.023		Track_646	1.608	13.266	14.874	0.06		Track_646	3.216	47.235	50.451	0.127
Track_647	0.6	2.6	3.2	0.018		Track_647	1.608	14.271	15.879	0.25		Track_647	3.216	50.049	53.265	0.032
Track_648	0.6	2.6	3.2	0.196		Track_648	1.608	14.472	16.08	0.124		Track_648	3.216	52.662	55.878	0.009
Track_649	0.6	3	3.6	0.048		Track_649	1.608	15.276	16.884	0.2		Track_649	3.216	54.27	57.486	0.428
Track_650	0.6	3.2	3.8	0.072		Track_650	1.608	14.874	16.482	0.479		Track_650	3.417	0	3.417	0.12
Track_651	0.6	3.2	3.8	0.076		Track_651	1.608	15.075	16.683	0.807		Track_651	3.417	5.829	9.246	0.013
Track_652	0.6	2.2	2.8	0.034		Track_652	1.608	17.085	18.693	0.595		Track_652	3.417	6.03	9.447	0.285
Track_653	0.6	2.2	2.8	0.075		Track_653	1.608	18.09	19.698	0.437		Track_653	3.417	8.04	11.457	0.206
Track_654	0.6	2.2	2.8	0.117		Track_654	1.608	18.894	20.502	0.711		Track_654	3.417	9.648	13.065	0.191
Track_655	0.6	3.4	4	0.058		Track_655	1.608	23.316	24.924	0.38		Track_655	3.417	15.477	18.894	0.058
Track_656	0.6	3.4	4	0.257		Track_656	1.608	22.914	24.522	0.982		Track_656	3.417	18.693	22.11	1.471
Track_657	0.6	3.6	4.2	0.148		Track_657	1.608	24.522	26.13	0.03		Track_657	3.417	24.12	27.537	0.065
Track_658	0.6	3.8	4.4	0.127		Track_658	1.608	25.929	27.537	0.109		Track_658	3.417	33.165	36.582	0.067
Track_659	0.6	3.8	4.4	0.928		Track_659	1.608	27.537	29.145	1.165		Track_659	3.417	33.567	36.984	0.122
Track_660	0.6	3.8	4.4	0.372		Track_660	1.608	27.939	29.547	0.171		Track_660	3.417	36.984	40.401	1.044
Track_661	0.6	3.8	4.4	0.252		Track_661	1.608	28.743	30.351	0.763		Track_661	3.417	51.054	54.471	0.816
Track_662	0.6	4.4	5	0.171		Track_662	1.608	28.542	30.15	0.014		Track_662	3.417	56.481	59.898	0.357
Track_663	0.6	4	4.6	0.085		Track_663	1.608	29.949	31.557	0.401		Track_663	3.618	12.864	16.482	0.054
Track_664	0.6	4.2	4.8	0.498		Track_664	1.608	30.753	32.361	0.149		Track_664	3.618	17.487	21.105	0.045
Track_665	0.6	4.2	4.8	0.09		Track_665	1.608	32.16	33.768	0.16		Track_665	3.618	20.904	24.522	0.288
Track_666	0.6	4.4	5	0.228		Track_666	1.608	33.165	34.773	0.206		Track_666	3.618	30.954	34.572	0.047
Track_667	0.6	4.8	5.4	0.478		Track_667	1.608	33.567	35.175	0.18		Track_667	3.618	45.627	49.245	0.075
Track_668	0.6	5	5.6	0.588		Track_668	1.608	34.17	35.778	0.886		Track_668	3.618	51.657	55.275	0.196
Track_669	0.6	5.2	5.8	0.08		Track_669	1.608	34.974	36.582	0.161		Track_669	3.618	55.275	58.893	0.367
Track_670	0.6	5.2	5.8	0.035		Track_670	1.608	36.984	38.592	0.13		Track_670	3.819	0	3.819	0.358
Track_671	0.6	5.2	5.8	0.699		Track_671	1.608	39.195	40.803	0.225		Track_671	3.819	1.809	5.628	0.024
Track_672	0.6	5.6	6.2	0.134		Track_672	1.608	39.597	41.205	0.134		Track_672	3.819	3.618	7.437	0.167
Track_673	0.6	5.8	6.4	0.211		Track_673	1.608	41.205	42.813	0.081		Track_673	3.819	4.824	8.643	0.061
Track_674	0.6	6.2	6.8	0.08		Track_674	1.608	41.406	43.014	0.233		Track_674	3.819	6.231	10.05	0.083
Track_675	0.6	6.2	6.8	0.062		Track_675	1.608	42.21	43.818	0.3		Track_675	3.819	8.241	12.06	0.568
Track_676	0.6	6.4	7	0.121		Track_676	1.608	45.828	47.436	0.224		Track_676	3.819	12.663	16.482	0.02
Track_677	0.6	6.6	7.2	0.086		Track_677	1.608	45.828	47.436	0.114		Track_677	3.819	15.075	18.894	0.161
Track_678	0.6	6.8	7.4	0.05		Track_678	1.608	49.245	50.853	0.111		Track_678	3.819	21.105	24.924	0.036
Track_679	0.6	6.8	7.4	0.125		Track_679	1.608	52.26	53.868	0.058		Track_679	3.819	29.346	33.165	0.092
Track_680	0.6	6.8	7.4	0.079		Track_680	1.608	53.667	55.275	0.069		Track_680	3.819	38.793	42.612	0.003
Track_681	0.6	6.8	7.4	0.245		Track_681	1.608	54.27	55.878	0.119		Track_681	3.819	42.813	46.632	0.008
Track_682	0.6	7	7.6	1.069		Track_682	1.608	57.285	58.893	0.174		Track_682	4.02	0	4.02	0.072
Track_683	0.6	7.4	8	0.092		Track_683	1.608	58.29	59.898	0.193		Track_683	4.02	0	4.02	0.055
Track_684	0.6	7.8	8.4	0.704		Track_684	1.809	0	1.809	0.112		Track_684	4.02	16.08	20.1	0.055
Track_685	0.6	7.6	8.2	0.048		Track_685	1.809	0	1.809	0.059		Track_685	4.02	17.688	21.708	0.065
Track_686	0.6	7.8	8.4	0.521		Track_686	1.809	1.206	3.015	0.051		Track_686	4.02	23.919	27.939	0.156
Track_687	0.6	8.4	9	0.037		Track_687	1.809	2.613	4.422	0.076		Track_687	4.02	38.19	42.21	0.018
Track_688	0.6	8.6	9.2	0.645		Track_688	1.809	9.447	11.256	0.075		Track_688	4.221	10.251	14.472	0.075
Track_689	0.6	8.6	9.2	0.062		Track_689	1.809	9.849	11.658	0.502		Track_689	4.221	30.753	34.974	0.329
Track_690	0.6	8.8	9.4	0.109		Track_690	1.809	10.251	12.06	0.631		Track_690	4.221	39.597	43.818	0.676
Track_691	0.6	8.8	9.4	0.176		Track_691	1.809	14.874	16.683	0.116		Track_691	4.422	20.1	24.522	0.404
Track_692	0.6	8.8	9.4	0.103		Track_692	1.809	15.276	17.085	0.125		Track_692	4.422	41.205	45.627	0.034
Track_693	0.6	9	9.6	0.116		Track_693	1.809	18.693	20.502	0.379		Track_693	4.623	0	4.623	0.048
Track_694	0.6	9.4	10	0.827		Track_694	1.809	18.894	20.703	0.231		Track_694	4.623	7.839	12.462	0.029
Track_695	0.6	10.4	11	0.109		Track_695	1.809	20.1	21.909	0.739		Track_695	4.623	22.914	27.537	0.112
Track_696	0.6	10.4	11	0.605		Track_696	1.809	20.703	22.512	0.323		Track_696	4.623	23.517	28.14	1.024
Track_697	0.6	10.4	11	0.033		Track_697	1.809	21.105	22.914	0.189		Track_697	4.623	44.823	49.446	0.025
Track_698	0.6	10.6	11.2	0.073		Track_698	1.809	22.512	24.321	0.248		Track_698	4.623	55.275	59.898	0.187
Track_699	0.6	10.8	11.4	0.082		Track_699	1.809	22.914	24.723	0.852		Track_699	4.824	0	4.824	0.832
Track_700	0.6	10.8	11.4	0.483		Track_700	1.809	25.929	27.738	0.04		Track_700	4.824	1.809	6.633	0.05
Track_701	0.6	11	11.6	0.098		Track_701	1.809	36.984	38.793	0.498		Track_701	4.824	3.618	8.442	0.702
Track_702	0.6	11.2	11.8	0.532		Track_702	1.809	39.396	41.205	0.102		Track_702	4.824	14.07	18.894	0.029
Track_703	0.6	11.4	12	0.107		Track_703	1.809	41.205	43.014	0.765		Track_703	4.824	31.155	35.979	0.055
Track_704	0.6	11.6	12.2	0.062		Track_704	1.809	42.411	44.22	0.237		Track_704	5.025	0	5.025	0.922
Track_705	0.6	11.6	12.2	0.018		Track_705	1.809	43.215	45.024	0.334		Track_705	5.025	8.442	13.467	0.836
Track_706	0.6	11.6	12.2	0.115		Track_706	1.809	46.632	48.441	0.022		Track_706	5.025	20.301	25.326	0.044
Track_707	0.6	11.6	12.2	0.086		Track_707	1.809	47.235	49.044	0.572		Track_707	5.025	20.1	25.125	0.077
Track_708	0.6	11.4	12	0.07		Track_708	1.809	48.642	50.451	0.053		Track_708	5.025	25.929	30.954	0.877
Track_709	0.6	11.6	12.2	0.273		Track_709	1.809	48.843	50.652	0.421		Track_709	5.025	49.848	54.873	0.029
Track_710	0.6	11.4	12	0.07		Track_710	1.809	51.054	52.863	0.219		Track_710	5.226	30.15	35.376	0.074
Track_711	0.6	12	12.6	0.071		Track_711	1.809	51.858	53.667	0.238		Track_711	5.226	34.371	39.597	0.015
Track_712	0.6	12	12.6	0.52		Track_712	1.809	51.657	53.466	0.125		Track_712	5.226	34.371	39.597	0.187
Track_713	0.6	12	12.6	0.006		Track_713	1.809	52.863	54.672	0.074		Track_713	5.226	45.225	50.451	0.081
Track_714	0.6	12.2	12.8	0.042		Track_714	1.809	54.672	56.481	0.24		Track_714	5.427	1.206	6.633	0.019
Track_715	0.6	12.4	13	0		Track_715	1.809	56.28	58.089	0.182		Track_715	5.427	12.261	17.688	0.018
Track_716	0.6	12.4	13	0.186		Track_716	1.809	56.28	58.089	0.536		Track_716	5.427	39.999	45.426	0.06
Track_717	0.6	12.6	13.2	0.071		Track_717	1.809	57.687	59.496	0.286		Track_717	5.628	10.251	15.879	0.115
Track_718	0.6	13	13.6	0.048		Track_718	2.01	0	2.01	0.043		Track_718	5.628	12.462	18.09	0.011
Track_719	0.6	13	13.6	0.247		Track_719	2.01	0	2.01	0.669		Track_719	5.628	41.004	46.632	0.088
Track_720	0.6	13	13.6	0.035		Track_720	2.01	3.015	5.025	0.196		Track_720	5.628	49.647	55.275	0.072
Track_721	0.6	13.4	14	0.136		Track_721	2.01	4.422	6.432	0.241		Track_721	6.03	21.507	27.537	0.043
Track_722	0.6	13.4	14	0.065		Track_722	2.01	5.025	7.035	0.308		Track_722	6.03	51.054	57.084	0.647
Track_723	0.6	13.4	14	0.254		Track_723	2.01	6.834	8.844	0.052		Track_723	6.231	0	6.231	0.006
Track_724	0.6	13.4	14	0.392		Track_724	2.01	7.839	9.849	0.635		Track_724	6.231	0	6.231	0.428
Track_725	0.6	13.6	14.2	0.052		Track_725	2.01	10.452	12.462	0.194		Track_725	6.231	6.834	13.065	0.087
Track_726	0.6	13.8	14.4	0.195		Track_726	2.01	11.256	13.266	0.952		Track_726	6.231	10.251	16.482	0.032
Track_727	0.6	13.8	14.4	0.812		Track_727	2.01	11.457	13.467	0.606		Track_727	6.231	18.693	24.924	0.035
Track_728	0.6	14	14.6	0.724		Track_728	2.01	18.492	20.502	0.514		Track_728	6.231	31.758	37.989	0.077
Track_729	0.6	14.2	14.8	0.005		Track_729	2.01	21.105	23.115	0.244		Track_729	6.432	0	6.432	0.014
Track_730	0.6	14	14.6	0.225		Track_730	2.01	21.507	23.517	0.612		Track_730	6.432	20.1	26.532	1.697
Track_731	0.6	14.6	15.2	0.291		Track_731	2.01	23.517	25.527	0.352		Track_731	6.633	9.045	15.678	0.428
Track_732	0.6	14.6	15.2	0.057		Track_732	2.01	25.929	27.939	0.021		Track_732	6.633	18.291	24.924	0.762
Track_733	0.6	14.8	15.4	0.112		Track_733	2.01	26.13	28.14	0.051		Track_733	6.834	10.05	16.884	0.603
Track_734	0.6	15	15.6	0.341		Track_734	2.01	33.165	35.175	0.75		Track_734	7.035	23.919	30.954	0.317
Track_735	0.6	15	15.6	0.132		Track_735	2.01	34.974	36.984	0.133		Track_735	7.035	52.863	59.898	0.044
Track_736	0.6	15.4	16	0.432		Track_736	2.01	35.376	37.386	0.977		Track_736	7.437	0	7.437	0.021
Track_737	0.6	15.6	16.2	0.084		Track_737	2.01	36.18	38.19	0.211		Track_737	7.437	11.055	18.492	0.031
Track_738	0.6	15.6	16.2	0.259		Track_738	2.01	38.592	40.602	0.07		Track_738	7.437	38.793	46.23	0.054
Track_739	0.6	15.8	16.4	0.153		Track_739	2.01	48.441	50.451	0.043		Track_739	7.437	45.024	52.461	0.042
Track_740	0.6	15.8	16.4	0.182		Track_740	2.01	49.044	51.054	0.064		Track_740	7.638	10.05	17.688	0.253
Track_741	0.6	16.2	16.8	0.101		Track_741	2.01	51.054	53.064	0.234		Track_741	7.638	52.26	59.898	0.047
Track_742	0.6	16.2	16.8	0.081		Track_742	2.01	51.456	53.466	0.605		Track_742	7.839	41.607	49.446	0.093
Track_743	0.6	16.4	17	0.858		Track_743	2.01	53.265	55.275	0.006		Track_743	7.839	47.637	55.476	0.087
Track_744	0.6	16.4	17	0.043		Track_744	2.01	55.476	57.486	0.08		Track_744	7.839	48.24	56.079	1.353
Track_745	0.6	17.2	17.8	0.067		Track_745	2.01	56.481	58.491	0.414		Track_745	8.04	0	8.04	0.105
Track_746	0.6	16.8	17.4	0.032		Track_746	2.01	57.888	59.898	0.034		Track_746	8.442	0	8.442	0.047
Track_747	0.6	16.8	17.4	0.092		Track_747	2.211	0	2.211	0.732		Track_747	8.442	4.623	13.065	0.641
Track_748	0.6	16.8	17.4	0.063		Track_748	2.211	0.402	2.613	0.105		Track_748	8.442	12.06	20.502	0.105
Track_749	0.6	17	17.6	0.073		Track_749	2.211	4.623	6.834	0.063		Track_749	8.442	34.773	43.215	0.775
Track_750	0.6	16.6	17.2	0.033		Track_750	2.211	8.844	11.055	0.896		Track_750	8.442	37.587	46.029	0.093
Track_751	0.6	17.4	18	0.114		Track_751	2.211	9.045	11.256	0.139		Track_751	8.643	25.326	33.969	0.035
Track_752	0.6	17.6	18.2	0.1		Track_752	2.211	14.472	16.683	0.498		Track_752	8.643	29.145	37.788	0.737
Track_753	0.6	17.8	18.4	0.087		Track_753	2.211	17.085	19.296	0.056		Track_753	9.045	30.954	39.999	0.013
Track_754	0.6	17.8	18.4	0.002		Track_754	2.211	17.085	19.296	0.041		Track_754	9.447	4.623	14.07	0.707
Track_755	0.6	18.2	18.8	0.206		Track_755	2.211	27.135	29.346	0.996		Track_755	9.648	0	9.648	0.034
Track_756	0.6	18	18.6	0.055		Track_756	2.211	27.135	29.346	0.357		Track_756	9.648	0	9.648	0.06
Track_757	0.6	18	18.6	0.267		Track_757	2.211	30.552	32.763	0.313		Track_757	9.648	29.949	39.597	0.081
Track_758	0.6	18.4	19	0.062		Track_758	2.211	34.572	36.783	1.143		Track_758	10.251	49.647	59.898	0.08
Track_759	0.6	18.8	19.4	0.054		Track_759	2.211	37.989	40.2	0.299		Track_759	10.452	0	10.452	0.143
Track_760	0.6	18.8	19.4	0.151		Track_760	2.211	41.406	43.617	0.308		Track_760	10.653	7.839	18.492	0.101
Track_761	0.6	18.8	19.4	0.038		Track_761	2.211	43.617	45.828	0.375		Track_761	11.055	15.879	26.934	0.594
Track_762	0.6	19	19.6	0.236		Track_762	2.211	43.416	45.627	0.567		Track_762	11.055	24.522	35.577	0.132
Track_763	0.6	19	19.6	0.032		Track_763	2.211	47.838	50.049	0.103		Track_763	11.256	11.859	23.115	0.025
Track_764	0.6	19.4	20	0.069		Track_764	2.211	49.044	51.255	0.329		Track_764	11.256	47.436	58.692	0.087
Track_765	0.6	19.4	20	0.417		Track_765	2.211	50.049	52.26	0.179		Track_765	11.457	29.547	41.004	0.249
Track_766	0.6	19.4	20	0.086		Track_766	2.211	50.853	53.064	0.727		Track_766	11.457	48.441	59.898	0.042
Track_767	0.6	19.4	20	0.029		Track_767	2.211	49.245	51.456	0.232		Track_767	11.658	38.391	50.049	0.014
Track_768	0.6	19.6	20.2	0.254		Track_768	2.211	51.456	53.667	0.245		Track_768	11.658	48.24	59.898	0.172
Track_769	0.6	19.6	20.2	0.74		Track_769	2.211	52.26	54.471	0.621		Track_769	11.859	0	11.859	0.018
Track_770	0.6	19.6	20.2	0.642		Track_770	2.211	56.682	58.893	0.239		Track_770	13.266	8.643	21.909	0.028
Track_771	0.6	19.6	20.2	0.451		Track_771	2.412	0	2.412	0.061		Track_771	13.668	16.482	30.15	0.48
Track_772	0.6	20	20.6	0.032		Track_772	2.412	3.015	5.427	0.081		Track_772	14.673	41.004	55.677	0.129
Track_773	0.6	20.4	21	0.087		Track_773	2.412	3.819	6.231	1.195		Track_773	14.874	45.024	59.898	0.018
Track_774	0.6	20.4	21	0.288		Track_774	2.412	8.241	10.653	0.325		Track_774	15.276	2.01	17.286	0.077
Track_775	0.6	21.4	22	0.03		Track_775	2.412	13.668	16.08	0.347		Track_775	15.678	35.979	51.657	0.051
Track_776	0.6	21	21.6	0.197		Track_776	2.412	19.296	21.708	0.043		Track_776	16.482	0	16.482	0.028
Track_777	0.6	21	21.6	0.089		Track_777	2.412	21.105	23.517	0.206		Track_777	16.482	0	16.482	0.085
Track_778	0.6	21.2	21.8	0.083		Track_778	2.412	24.321	26.733	0.86		Track_778	16.683	43.215	59.898	0.196
Track_779	0.6	21	21.6	0.242		Track_779	2.412	30.351	32.763	0.862		Track_779	17.286	0	17.286	0.48
Track_780	0.6	21.8	22.4	0.196		Track_780	2.412	30.954	33.366	0.021		Track_780	17.688	14.271	31.959	0.036
Track_781	0.6	21.8	22.4	0.067		Track_781	2.412	38.19	40.602	0.436		Track_781	19.698	0	19.698	0.017
Track_782	0.6	21.6	22.2	0.133		Track_782	2.412	44.622	47.034	0.16		Track_782	20.703	34.572	55.275	0.049
Track_783	0.6	21.8	22.4	0.115		Track_783	2.412	46.431	48.843	0.211		Track_783	20.904	0	20.904	0.223
Track_784	0.6	22	22.6	0.04		Track_784	2.412	57.486	59.898	0.196		Track_784	22.713	2.01	24.723	2.388
Track_785	0.6	22	22.6	0.066		Track_785	2.613	0	2.613	0.103		Track_785	23.919	0	23.919	0.046
Track_786	0.6	22.2	22.8	0.62		Track_786	2.613	1.407	4.02	0.162		Track_786	24.924	0	24.924	0.015
Track_787	0.6	22.4	23	0.149		Track_787	2.613	18.09	20.703	0.584		Track_787	25.326	34.572	59.898	0.67
Track_788	0.6	22.6	23.2	0.043		Track_788	2.613	18.291	20.904	0.059		Track_788	27.537	0	27.537	0.053
Track_789	0.6	22.6	23.2	0.042		Track_789	2.613	18.492	21.105	0.381		Track_789	30.15	0	30.15	0.039
Track_790	0.6	22.8	23.4	0.03		Track_790	2.613	22.914	25.527	0.94		Track_790	30.351	3.417	33.768	0.11
Track_791	0.6	22.8	23.4	0.232		Track_791	2.613	27.537	30.15	0.897		Track_791	30.753	21.708	52.461	0.107
Track_792	0.6	23	23.6	0.637		Track_792	2.613	28.944	31.557	0.147		Track_792	31.155	0	31.155	0.251
Track_793	0.6	23.2	23.8	0.903		Track_793	2.613	31.155	33.768	0.639		Track_793	32.763	6.231	38.994	0.382
Track_794	0.6	23.4	24	0.603		Track_794	2.613	33.567	36.18	0.174		Track_794	33.567	0	33.567	0.033
Track_795	0.6	24.2	24.8	0.16		Track_795	2.613	35.376	37.989	0.038		Track_795	33.768	0	33.768	0.005
Track_796	0.6	24.2	24.8	0.201		Track_796	2.613	37.989	40.602	0.045		Track_796	34.17	25.728	59.898	0.031
Track_797	0.6	23.8	24.4	0.151		Track_797	2.613	41.406	44.019	0.13		Track_797	35.175	0	35.175	0.006
Track_798	0.6	23.8	24.4	0.06		Track_798	2.613	43.617	46.23	0.426		Track_798	36.381	0	36.381	0.016
Track_799	0.6	24.4	25	0.045		Track_799	2.613	48.039	50.652	0.103		Track_799	36.783	0	36.783	0.025
Track_800	0.6	24.4	25	0.047		Track_800	2.613	53.466	56.079	1.632		Track_800	37.386	0	37.386	0.052
Track_801	0.6	24.6	25.2	0.136		Track_801	2.613	54.873	57.486	0.01		Track_801	37.788	21.909	59.697	0.479
Track_802	0.6	25.2	25.8	0.455		Track_802	2.613	55.677	58.29	0.126		Track_802	37.989	19.497	57.486	0.045
Track_803	0.6	25.2	25.8	0.152		Track_803	2.814	0	2.814	0.277		Track_803	38.19	0	38.19	0.01
Track_804	0.6	25.2	25.8	0.499		Track_804	2.814	0	2.814	1.023		Track_804	38.592	0	38.592	0.604
Track_805	0.6	24.8	25.4	0.145		Track_805	2.814	0.603	3.417	0.361		Track_805	39.195	0	39.195	0.005
Track_806	0.6	25.2	25.8	0.061		Track_806	2.814	2.613	5.427	0.11		Track_806	42.21	17.688	59.898	0.213
Track_807	0.6	23.6	24.2	0.041		Track_807	2.814	7.638	10.452	0.711		Track_807	44.019	0	44.019	0.046
Track_808	0.6	25.6	26.2	0.084		Track_808	2.814	8.04	10.854	0.464		Track_808	47.235	0	47.235	0.061
Track_809	0.6	25.8	26.4	0.102		Track_809	2.814	10.854	13.668	0.031		Track_809	47.235	12.663	59.898	0.548
Track_810	0.6	25.4	26	0.22		Track_810	2.814	11.658	14.472	0.173		Track_810	47.838	0	47.838	0.024
Track_811	0.6	26.2	26.8	0.067		Track_811	2.814	14.472	17.286	0.036		Track_811	48.24	0	48.24	0.003
Track_812	0.6	26	26.6	0.039		Track_812	2.814	20.301	23.115	0.401		Track_812	48.642	0	48.642	0.038
Track_813	0.6	26	26.6	0.053		Track_813	2.814	22.311	25.125	0.306		Track_813	57.084	0	57.084	0.03
Track_814	0.6	26	26.6	0.063		Track_814	2.814	24.12	26.934	0.458		Track_814	57.285	0	57.285	0.005
Track_815	0.6	26.8	27.4	0.125		Track_815	2.814	30.15	32.964	0.655		Track_815	57.888	0	57.888	0.11
Track_816	0.6	27	27.6	0.082		Track_816	2.814	33.768	36.582	0.028		Track_816	0.402	0	0.402	0.019
Track_817	0.6	26.8	27.4	0.214		Track_817	2.814	34.572	37.386	0.228		Track_817	0.402	0	0.402	0.045
Track_818	0.6	28	28.6	0.101		Track_818	2.814	45.627	48.441	0.463		Track_818	0.402	0.201	0.603	0.067
Track_819	0.6	27.6	28.2	0.04		Track_819	2.814	50.049	52.863	0.05		Track_819	0.402	0.201	0.603	0.074
Track_820	0.6	27.8	28.4	0.014		Track_820	2.814	51.255	54.069	0.167		Track_820	0.402	0.804	1.206	0.045
Track_821	0.6	27.8	28.4	0.05		Track_821	2.814	53.466	56.28	0.221		Track_821	0.402	1.005	1.407	0.118
Track_822	0.6	27.6	28.2	0.109		Track_822	3.015	7.437	10.452	0.167		Track_822	0.402	1.005	1.407	0.058
Track_823	0.6	28.6	29.2	0.254		Track_823	3.015	7.437	10.452	0.043		Track_823	0.402	2.01	2.412	0.037
Track_824	0.6	28.6	29.2	0.04		Track_824	3.015	12.663	15.678	0.037		Track_824	0.402	2.412	2.814	0.057
Track_825	0.6	28.2	28.8	0.281		Track_825	3.015	20.502	23.517	0.424		Track_825	0.402	2.613	3.015	0.092
Track_826	0.6	28.4	29	0.101		Track_826	3.015	28.341	31.356	0.524		Track_826	0.402	1.407	1.809	0.1
Track_827	0.6	29	29.6	0.124		Track_827	3.015	29.145	32.16	0.02		Track_827	0.402	1.407	1.809	0.075
Track_828	0.6	29.4	30	0.084		Track_828	3.015	30.15	33.165	0.243		Track_828	0.402	1.407	1.809	0.012
Track_829	0.6	29.2	29.8	0.36		Track_829	3.015	39.396	42.411	0.037		Track_829	0.402	3.015	3.417	0.672
Track_830	0.6	29.2	29.8	0.391		Track_830	3.015	44.22	47.235	0.071		Track_830	0.402	3.216	3.618	0.068
Track_831	0.6	29.2	29.8	0.112		Track_831	3.015	44.823	47.838	0.309		Track_831	0.402	3.216	3.618	0.086
Track_832	0.6	29.6	30.2	0.054		Track_832	3.015	49.647	52.662	0.704		Track_832	0.402	1.608	2.01	0.058
Track_833	0.6	29.8	30.4	0.18		Track_833	3.015	54.069	57.084	0.042		Track_833	0.402	1.608	2.01	0.015
Track_834	0.6	30	30.6	0.101		Track_834	3.015	55.074	58.089	0.407		Track_834	0.402	3.417	3.819	0.065
Track_835	0.6	30.2	30.8	0.19		Track_835	3.216	0	3.216	0.6		Track_835	0.402	3.618	4.02	0.108
Track_836	0.6	30.2	30.8	0.011		Track_836	3.216	9.849	13.065	0.497		Track_836	0.402	3.819	4.221	0.078
Track_837	0.6	30.2	30.8	0.026		Track_837	3.216	12.06	15.276	0.314		Track_837	0.402	4.221	4.623	0.159
Track_838	0.6	30.4	31	0.158		Track_838	3.216	12.261	15.477	1.127		Track_838	0.402	4.02	4.422	0.072
Track_839	0.6	30.6	31.2	0.769		Track_839	3.216	18.291	21.507	0.506		Track_839	0.402	4.02	4.422	0.561
Track_840	0.6	30.4	31	0.086		Track_840	3.216	23.919	27.135	1.239		Track_840	0.402	4.02	4.422	0.052
Track_841	0.6	30.8	31.4	0.106		Track_841	3.216	30.552	33.768	0.044		Track_841	0.402	4.422	4.824	0.228
Track_842	0.6	31	31.6	0.122		Track_842	3.216	47.034	50.25	0.266		Track_842	0.402	4.422	4.824	0.022
Track_843	0.6	31	31.6	0.034		Track_843	3.216	54.27	57.486	0.179		Track_843	0.402	4.824	5.226	0.093
Track_844	0.6	31	31.6	0.465		Track_844	3.216	56.682	59.898	0.548		Track_844	0.402	4.623	5.025	0.04
Track_845	0.6	31.2	31.8	0.124		Track_845	3.417	13.065	16.482	0.543		Track_845	0.402	5.226	5.628	0.014
Track_846	0.6	31.8	32.4	0.194		Track_846	3.417	13.869	17.286	0.369		Track_846	0.402	5.427	5.829	0.061
Track_847	0.6	32	32.6	0.123		Track_847	3.417	22.11	25.527	0.276		Track_847	0.402	5.427	5.829	0.006
Track_848	0.6	32	32.6	0.114		Track_848	3.417	31.356	34.773	0.032		Track_848	0.402	5.628	6.03	0.064
Track_849	0.6	32.4	33	0.108		Track_849	3.417	33.567	36.984	0.106		Track_849	0.402	6.03	6.432	0.097
Track_850	0.6	32.4	33	0.094		Track_850	3.417	39.396	42.813	0.878		Track_850	0.402	5.829	6.231	0.06
Track_851	0.6	32.8	33.4	0.074		Track_851	3.417	41.406	44.823	0.694		Track_851	0.402	6.03	6.432	0.138
Track_852	0.6	32.8	33.4	0.006		Track_852	3.417	46.431	49.848	0.079		Track_852	0.402	6.432	6.834	0.085
Track_853	0.6	32.6	33.2	0.168		Track_853	3.417	56.481	59.898	0.476		Track_853	0.402	6.633	7.035	0.116
Track_854	0.6	33	33.6	0.103		Track_854	3.618	0	3.618	0.433		Track_854	0.402	7.035	7.437	0.04
Track_855	0.6	33.2	33.8	0.013		Track_855	3.618	0.402	4.02	0.051		Track_855	0.402	7.638	8.04	0.59
Track_856	0.6	33.6	34.2	0.062		Track_856	3.618	19.296	22.914	0.021		Track_856	0.402	7.638	8.04	0.224
Track_857	0.6	33.6	34.2	0.167		Track_857	3.618	21.909	25.527	0.478		Track_857	0.402	7.638	8.04	0.934
Track_858	0.6	33.6	34.2	0.108		Track_858	3.618	24.321	27.939	1.066		Track_858	0.402	7.638	8.04	0.049
Track_859	0.6	33.6	34.2	0.184		Track_859	3.618	32.562	36.18	0.044		Track_859	0.402	8.04	8.442	0.066
Track_860	0.6	33.4	34	0.095		Track_860	3.618	48.642	52.26	0.338		Track_860	0.402	8.442	8.844	0.068
Track_861	0.6	33.8	34.4	1.141		Track_861	3.618	48.843	52.461	0.962		Track_861	0.402	8.442	8.844	0.021
Track_862	0.6	33.8	34.4	0.607		Track_862	3.618	55.476	59.094	0.172		Track_862	0.402	9.045	9.447	0.094
Track_863	0.6	33.8	34.4	0.088		Track_863	3.618	56.079	59.697	0.322		Track_863	0.402	8.844	9.246	1.045
Track_864	0.6	34	34.6	0.302		Track_864	3.819	1.005	4.824	0.041		Track_864	0.402	9.246	9.648	0.051
Track_865	0.6	34	34.6	0.042		Track_865	3.819	15.879	19.698	0.347		Track_865	0.402	9.447	9.849	0.036
Track_866	0.6	34.2	34.8	0.079		Track_866	3.819	25.527	29.346	0.558		Track_866	0.402	9.447	9.849	0.984
Track_867	0.6	34.8	35.4	0.072		Track_867	3.819	32.562	36.381	0.062		Track_867	0.402	9.849	10.251	0.081
Track_868	0.6	35.4	36	0.029		Track_868	3.819	51.255	55.074	0.487		Track_868	0.402	9.648	10.05	0.06
Track_869	0.6	35.4	36	0.162		Track_869	4.02	7.437	11.457	0.04		Track_869	0.402	10.452	10.854	0.015
Track_870	0.6	36	36.6	0.017		Track_870	4.02	11.256	15.276	0.386		Track_870	0.402	10.452	10.854	0.022
Track_871	0.6	36.2	36.8	0.106		Track_871	4.02	12.663	16.683	0.016		Track_871	0.402	10.452	10.854	0.165
Track_872	0.6	36.6	37.2	0.069		Track_872	4.02	19.497	23.517	0.008		Track_872	0.402	10.452	10.854	0.372
Track_873	0.6	36.4	37	0.13		Track_873	4.02	19.497	23.517	0.08		Track_873	0.402	10.653	11.055	0.028
Track_874	0.6	36.6	37.2	0.109		Track_874	4.02	24.723	28.743	0.387		Track_874	0.402	10.653	11.055	0.115
Track_875	0.6	36.4	37	0.084		Track_875	4.02	26.934	30.954	0.504		Track_875	0.402	10.854	11.256	0.014
Track_876	0.6	36.4	37	0.194		Track_876	4.02	38.19	42.21	0.031		Track_876	0.402	10.854	11.256	0.161
Track_877	0.6	37.2	37.8	0.127		Track_877	4.02	40.602	44.622	0.125		Track_877	0.402	11.055	11.457	1.024
Track_878	0.6	37.2	37.8	0.064		Track_878	4.02	49.245	53.265	2.17		Track_878	0.402	11.256	11.658	0.047
Track_879	0.6	37	37.6	0.222		Track_879	4.02	51.456	55.476	0.927		Track_879	0.402	11.256	11.658	0.029
Track_880	0.6	37.2	37.8	0.167		Track_880	4.02	53.667	57.687	0.182		Track_880	0.402	11.457	11.859	0.034
Track_881	0.6	37.2	37.8	0.163		Track_881	4.02	55.878	59.898	0.638		Track_881	0.402	11.859	12.261	0.094
Track_882	0.6	37	37.6	0.017		Track_882	4.221	11.859	16.08	0.631		Track_882	0.402	11.859	12.261	0.148
Track_883	0.6	37.8	38.4	0.812		Track_883	4.221	12.261	16.482	0.098		Track_883	0.402	11.658	12.06	0.061
Track_884	0.6	37.8	38.4	0.593		Track_884	4.221	17.889	22.11	0.02		Track_884	0.402	11.658	12.06	0.057
Track_885	0.6	38	38.6	0.153		Track_885	4.221	19.497	23.718	0.556		Track_885	0.402	12.261	12.663	0.046
Track_886	0.6	38	38.6	0.05		Track_886	4.221	22.914	27.135	0.151		Track_886	0.402	12.462	12.864	0.063
Track_887	0.6	38.6	39.2	0.155		Track_887	4.221	25.728	29.949	0.363		Track_887	0.402	12.663	13.065	0.07
Track_888	0.6	39	39.6	0.162		Track_888	4.221	36.984	41.205	0.793		Track_888	0.402	12.663	13.065	0.084
Track_889	0.6	39	39.6	0.044		Track_889	4.221	45.225	49.446	0.038		Track_889	0.402	12.663	13.065	0.018
Track_890	0.6	38.6	39.2	0.656		Track_890	4.221	46.23	50.451	0.074		Track_890	0.402	12.06	12.462	0.124
Track_891	0.6	38.8	39.4	0.105		Track_891	4.221	49.245	53.466	0.51		Track_891	0.402	12.06	12.462	0.044
Track_892	0.6	39.4	40	0.103		Track_892	4.221	49.245	53.466	0.39		Track_892	0.402	13.065	13.467	0.065
Track_893	0.6	39.4	40	0.038		Track_893	4.422	6.432	10.854	0.052		Track_893	0.402	13.065	13.467	0.308
Track_894	0.6	39.4	40	0.129		Track_894	4.422	29.346	33.768	0.555		Track_894	0.402	13.668	14.07	0.021
Track_895	0.6	39.2	39.8	0.214		Track_895	4.422	38.391	42.813	0.059		Track_895	0.402	14.07	14.472	0.041
Track_896	0.6	39.2	39.8	0.086		Track_896	4.422	42.21	46.632	0.37		Track_896	0.402	14.271	14.673	0.108
Track_897	0.6	40	40.6	0.103		Track_897	4.422	52.461	56.883	0.057		Track_897	0.402	14.271	14.673	0.061
Track_898	0.6	39.8	40.4	0.207		Track_898	4.623	0	4.623	1.753		Track_898	0.402	14.472	14.874	0.061
Track_899	0.6	40	40.6	0.042		Track_899	4.623	0.201	4.824	0.074		Track_899	0.402	14.472	14.874	0.042
Track_900	0.6	38.4	39	0.118		Track_900	4.623	16.281	20.904	0.665		Track_900	0.402	14.673	15.075	0.347
Track_901	0.6	38.4	39	0.163		Track_901	4.623	29.547	34.17	0.188		Track_901	0.402	14.874	15.276	0.03
Track_902	0.6	38.4	39	0.124		Track_902	4.824	5.628	10.452	0.529		Track_902	0.402	15.276	15.678	0.5
Track_903	0.6	40.2	40.8	0.141		Track_903	4.824	10.854	15.678	0.253		Track_903	0.402	15.276	15.678	0.939
Track_904	0.6	40.4	41	0.019		Track_904	4.824	18.693	23.517	0.01		Track_904	0.402	15.879	16.281	0.016
Track_905	0.6	40.4	41	0.027		Track_905	4.824	23.517	28.341	1.122		Track_905	0.402	15.879	16.281	0.136
Track_906	0.6	40.2	40.8	0.283		Track_906	4.824	46.431	51.255	0.076		Track_906	0.402	15.477	15.879	0.068
Track_907	0.6	40.6	41.2	0.878		Track_907	4.824	52.461	57.285	2.214		Track_907	0.402	16.08	16.482	0.214
Track_908	0.6	40.6	41.2	0.143		Track_908	5.025	1.407	6.432	0.951		Track_908	0.402	16.482	16.884	0.048
Track_909	0.6	40.8	41.4	0.137		Track_909	5.025	5.829	10.854	1.558		Track_909	0.402	16.482	16.884	0.064
Track_910	0.6	41.4	42	0.2		Track_910	5.025	36.18	41.205	0.585		Track_910	0.402	16.683	17.085	0.031
Track_911	0.6	41.4	42	0.1		Track_911	5.025	37.788	42.813	0.756		Track_911	0.402	16.884	17.286	0.027
Track_912	0.6	41.6	42.2	0.224		Track_912	5.427	0	5.427	0.428		Track_912	0.402	17.085	17.487	0.86
Track_913	0.6	42.4	43	0.091		Track_913	5.427	26.934	32.361	0.7		Track_913	0.402	17.085	17.487	0.79
Track_914	0.6	42.6	43.2	0.173		Track_914	5.628	31.758	37.386	1.743		Track_914	0.402	17.487	17.889	0.121
Track_915	0.6	42	42.6	0.153		Track_915	5.628	33.165	38.793	0.781		Track_915	0.402	17.286	17.688	0.031
Track_916	0.6	42.8	43.4	1.057		Track_916	5.628	44.622	50.25	0.754		Track_916	0.402	18.09	18.492	0.204
Track_917	0.6	42.8	43.4	0.036		Track_917	5.628	53.064	58.692	0.145		Track_917	0.402	18.09	18.492	0.064
Track_918	0.6	42.8	43.4	0.141		Track_918	5.829	0	5.829	0.702		Track_918	0.402	17.688	18.09	0.106
Track_919	0.6	42.8	43.4	0.217		Track_919	5.829	18.09	23.919	0.51		Track_919	0.402	18.291	18.693	0.048
Track_920	0.6	43	43.6	0.029		Track_920	5.829	39.798	45.627	0.076		Track_920	0.402	18.693	19.095	0.094
Track_921	0.6	43	43.6	0.032		Track_921	5.829	54.069	59.898	1.351		Track_921	0.402	18.693	19.095	0.061
Track_922	0.6	43	43.6	0.109		Track_922	5.829	54.069	59.898	0.899		Track_922	0.402	18.894	19.296	0.43
Track_923	0.6	43.2	43.8	0.125		Track_923	6.03	0	6.03	0.052		Track_923	0.402	18.894	19.296	0.48
Track_924	0.6	43.2	43.8	0.66		Track_924	6.231	1.407	7.638	0.917		Track_924	0.402	19.095	19.497	0.042
Track_925	0.6	43.8	44.4	0.24		Track_925	6.231	3.417	9.648	0.856		Track_925	0.402	19.497	19.899	0.049
Track_926	0.6	43.4	44	0.087		Track_926	6.231	35.778	42.009	0.47		Track_926	0.402	19.497	19.899	0.029
Track_927	0.6	43.4	44	0.176		Track_927	6.432	0	6.432	2.351		Track_927	0.402	19.698	20.1	0.081
Track_928	0.6	44.2	44.8	0.142		Track_928	6.432	23.517	29.949	0.349		Track_928	0.402	19.899	20.301	0.068
Track_929	0.6	44.4	45	0.411		Track_929	6.432	25.326	31.758	0.97		Track_929	0.402	20.301	20.703	0.039
Track_930	0.6	44.8	45.4	0.095		Track_930	6.432	35.979	42.411	0.14		Track_930	0.402	20.502	20.904	0.056
Track_931	0.6	44.8	45.4	0.129		Track_931	6.432	43.014	49.446	0.736		Track_931	0.402	20.703	21.105	0.024
Track_932	0.6	44.8	45.4	0.044		Track_932	6.432	47.034	53.466	0.532		Track_932	0.402	20.703	21.105	0.73
Track_933	0.6	44.8	45.4	0.33		Track_933	6.432	49.647	56.079	0.538		Track_933	0.402	20.703	21.105	0.068
Track_934	0.6	44.6	45.2	0.114		Track_934	6.633	0	6.633	0.8		Track_934	0.402	21.306	21.708	0.153
Track_935	0.6	45.4	46	0.108		Track_935	6.633	4.623	11.256	0.72		Track_935	0.402	21.105	21.507	0.081
Track_936	0.6	45.4	46	0.116		Track_936	7.035	7.839	14.874	0.036		Track_936	0.402	21.105	21.507	0.068
Track_937	0.6	45	45.6	0.066		Track_937	7.035	11.658	18.693	0.054		Track_937	0.402	21.909	22.311	0.162
Track_938	0.6	45.2	45.8	0.234		Track_938	7.035	16.281	23.316	0.034		Track_938	0.402	21.909	22.311	0.043
Track_939	0.6	45.6	46.2	0.624		Track_939	7.035	42.813	49.848	0.593		Track_939	0.402	22.11	22.512	0.037
Track_940	0.6	46.2	46.8	0.057		Track_940	7.236	0	7.236	0.013		Track_940	0.402	21.708	22.11	0.072
Track_941	0.6	46.2	46.8	0.019		Track_941	7.236	7.035	14.271	0.109		Track_941	0.402	20.904	21.306	0.048
Track_942	0.6	46.4	47	0.212		Track_942	7.236	11.256	18.492	0.677		Track_942	0.402	20.904	21.306	0.058
Track_943	0.6	46.4	47	0.087		Track_943	7.236	23.718	30.954	0.298		Track_943	0.402	23.316	23.718	0.18
Track_944	0.6	46.6	47.2	0.203		Track_944	7.236	50.451	57.687	0.296		Track_944	0.402	22.914	23.316	0.039
Track_945	0.6	46.8	47.4	0.142		Track_945	7.236	51.456	58.692	1.203		Track_945	0.402	22.914	23.316	0.074
Track_946	0.6	47.2	47.8	0.745		Track_946	7.437	27.738	35.175	1.788		Track_946	0.402	23.517	23.919	0.031
Track_947	0.6	47.2	47.8	0.102		Track_947	7.638	26.532	34.17	1.031		Track_947	0.402	23.517	23.919	0.027
Track_948	0.6	47.2	47.8	0.441		Track_948	8.04	0	8.04	0.377		Track_948	0.402	23.517	23.919	0.038
Track_949	0.6	47.4	48	0.166		Track_949	8.04	27.738	35.778	0.369		Track_949	0.402	23.919	24.321	0.046
Track_950	0.6	47.4	48	1.156		Track_950	8.04	41.205	49.245	0.215		Track_950	0.402	24.12	24.522	0.014
Track_951	0.6	47.6	48.2	0.029		Track_951	8.04	46.23	54.27	0.048		Track_951	0.402	24.522	24.924	0.12
Track_952	0.6	47.8	48.4	0.09		Track_952	8.241	7.638	15.879	1.2		Track_952	0.402	24.924	25.326	0.051
Track_953	0.6	47.8	48.4	0.026		Track_953	8.442	44.019	52.461	0.587		Track_953	0.402	25.125	25.527	0.052
Track_954	0.6	47.8	48.4	0.053		Track_954	8.844	47.637	56.481	0.052		Track_954	0.402	27.135	27.537	0.613
Track_955	0.6	48	48.6	0.867		Track_955	9.045	0	9.045	0.277		Track_955	0.402	27.135	27.537	0.02
Track_956	0.6	48	48.6	0.021		Track_956	9.246	2.01	11.256	0.15		Track_956	0.402	26.733	27.135	0.03
Track_957	0.6	48	48.6	0.292		Track_957	9.246	10.251	19.497	0.117		Track_957	0.402	26.532	26.934	0.085
Track_958	0.6	48	48.6	0.169		Track_958	9.648	8.844	18.492	0.888		Track_958	0.402	26.934	27.336	0.014
Track_959	0.6	48.2	48.8	0.13		Track_959	9.849	0.603	10.452	0.472		Track_959	0.402	27.537	27.939	0.082
Track_960	0.6	48.4	49	0.113		Track_960	10.05	0	10.05	1.597		Track_960	0.402	27.537	27.939	0.005
Track_961	0.6	48.6	49.2	0.254		Track_961	11.055	20.301	31.356	0.308		Track_961	0.402	27.537	27.939	0.111
Track_962	0.6	48.6	49.2	0.596		Track_962	11.055	37.587	48.642	0.035		Track_962	0.402	25.929	26.331	0.037
Track_963	0.6	49	49.6	0.088		Track_963	11.658	42.813	54.471	0.952		Track_963	0.402	25.929	26.331	0.017
Track_964	0.6	49.2	49.8	0.05		Track_964	11.859	34.572	46.431	0.039		Track_964	0.402	27.738	28.14	0.114
Track_965	0.6	49.2	49.8	0.269		Track_965	12.06	47.838	59.898	0.167		Track_965	0.402	25.728	26.13	0.162
Track_966	0.6	49.4	50	0.06		Track_966	13.065	37.587	50.652	0.006		Track_966	0.402	27.939	28.341	0.015
Track_967	0.6	49.6	50.2	0.038		Track_967	13.266	23.919	37.185	0.097		Track_967	0.402	28.14	28.542	0.051
Track_968	0.6	49.4	50	0.553		Track_968	14.07	34.572	48.642	0.308		Track_968	0.402	28.14	28.542	0.022
Track_969	0.6	49.4	50	0.095		Track_969	15.477	0	15.477	0.056		Track_969	0.402	28.743	29.145	0.023
Track_970	0.6	49.6	50.2	0.033		Track_970	17.286	42.612	59.898	0.041		Track_970	0.402	28.743	29.145	0.65
Track_971	0.6	49.8	50.4	0.154		Track_971	19.698	0	19.698	1.704		Track_971	0.402	29.145	29.547	0.036
Track_972	0.6	49.8	50.4	0.1		Track_972	20.1	21.105	41.205	0.009		Track_972	0.402	29.346	29.748	0.063
Track_973	0.6	50.2	50.8	0.101		Track_973	20.502	0	20.502	0.038		Track_973	0.402	29.547	29.949	0.033
Track_974	0.6	50.2	50.8	0.035		Track_974	22.11	0	22.11	0.148		Track_974	0.402	29.949	30.351	0.792
Track_975	0.6	50.6	51.2	0.16		Track_975	22.914	0	22.914	0.076		Track_975	0.402	29.949	30.351	0.083
Track_976	0.6	50.4	51	0.152		Track_976	26.934	18.693	45.627	0.1		Track_976	0.402	29.949	30.351	0.047
Track_977	0.6	50.4	51	0.027		Track_977	27.336	32.562	59.898	1.401		Track_977	0.402	30.351	30.753	0.054
Track_978	0.6	50.4	51	0.135		Track_978	28.14	0.402	28.542	0.139		Track_978	0.402	30.351	30.753	0.034
Track_979	0.6	50.4	51	0.049		Track_979	30.351	0	30.351	0.762		Track_979	0.402	30.552	30.954	0.06
Track_980	0.6	50.4	51	0.1		Track_980	31.758	28.14	59.898	0.801		Track_980	0.402	30.552	30.954	0.012
Track_981	0.6	50.8	51.4	0.08		Track_981	38.793	0	38.793	0.769		Track_981	0.402	30.552	30.954	0.033
Track_982	0.6	50.8	51.4	0.052		Track_982	0.402	2.211	2.613	0.037		Track_982	0.402	30.753	31.155	0.079
Track_983	0.6	50.8	51.4	0.435		Track_983	0.402	2.01	2.412	0.026		Track_983	0.402	31.155	31.557	0.055
Track_984	0.6	51.4	52	0.024		Track_984	0.402	1.608	2.01	0.024		Track_984	0.402	31.356	31.758	0.053
Track_985	0.6	51.8	52.4	0.127		Track_985	0.402	1.608	2.01	0.533		Track_985	0.402	31.155	31.557	0.022
Track_986	0.6	51.8	52.4	0.788		Track_986	0.402	1.407	1.809	0.161		Track_986	0.402	31.155	31.557	0.007
Track_987	0.6	51.8	52.4	0.599		Track_987	0.402	1.407	1.809	0.213		Track_987	0.402	31.155	31.557	0.042
Track_988	0.6	51.8	52.4	0.561		Track_988	0.402	1.005	1.407	0.672		Track_988	0.402	31.557	31.959	0.019
Track_989	0.6	52	52.6	0.144		Track_989	0.402	1.005	1.407	0		Track_989	0.402	31.557	31.959	0.128
Track_990	0.6	52.4	53	0.168		Track_990	0.402	0	0.402	0.047		Track_990	0.402	31.758	32.16	0.063
Track_991	0.6	52.4	53	0.981		Track_991	0.402	0.201	0.603	0.046		Track_991	0.402	32.361	32.763	0.095
Track_992	0.6	52.8	53.4	0.097		Track_992	0.402	0	0.402	0.333		Track_992	0.402	32.361	32.763	0.016
Track_993	0.6	52.6	53.2	0.151		Track_993	0.402	0	0.402	0.042		Track_993	0.402	32.763	33.165	0.098
Track_994	0.6	52.8	53.4	0.037		Track_994	0.402	0	0.402	0.032		Track_994	0.402	32.763	33.165	0.092
Track_995	0.6	53.2	53.8	0.349		Track_995	0.402	0	0.402	0.234		Track_995	0.402	32.964	33.366	0.111
Track_996	0.6	53.6	54.2	0.048		Track_996	0.402	0	0.402	0.1		Track_996	0.402	32.964	33.366	0.143
Track_997	0.6	53.6	54.2	0.103		Track_997	0.402	0	0.402	0.035		Track_997	0.402	33.366	33.768	0.026
Track_998	0.6	54.4	55	0.038		Track_998	0.402	0	0.402	0.009		Track_998	0.402	33.567	33.969	0.739
Track_999	0.6	53.8	54.4	0.15		Track_999	0.402	0.201	0.603	0.056		Track_999	0.402	33.567	33.969	0.576
Track_1000	0.6	53.8	54.4	0.065		Track_1000	0.402	0.603	1.005	0.086		Track_1000	0.402	31.959	32.361	0.175
Track_1001	0.6	54.6	55.2	1.141		Track_1001	0.402	2.412	2.814	0.079		Track_1001	0.402	31.959	32.361	0.03
Track_1002	0.6	54.6	55.2	0.045		Track_1002	0.402	2.412	2.814	0.085		Track_1002	0.402	31.959	32.361	0.079
Track_1003	0.6	54.8	55.4	0.124		Track_1003	0.402	0.402	0.804	0.063		Track_1003	0.402	34.17	34.572	0.803
Track_1004	0.6	54.8	55.4	0.024		Track_1004	0.402	0.402	0.804	0.018		Track_1004	0.402	33.969	34.371	0.165
Track_1005	0.6	54.6	55.2	0.062		Track_1005	0.402	0.402	0.804	0.092		Track_1005	0.402	33.969	34.371	0.061
Track_1006	0.6	55	55.6	0.176		Track_1006	0.402	3.015	3.417	0.063		Track_1006	0.402	34.572	34.974	0.044
Track_1007	0.6	55	55.6	0.041		Track_1007	0.402	3.015	3.417	0.018		Track_1007	0.402	34.572	34.974	0.076
Track_1008	0.6	55.2	55.8	0.044		Track_1008	0.402	3.417	3.819	0.105		Track_1008	0.402	34.572	34.974	0.038
Track_1009	0.6	55.4	56	0.132		Track_1009	0.402	3.618	4.02	0.07		Track_1009	0.402	35.175	35.577	0.88
Track_1010	0.6	56	56.6	0.06		Track_1010	0.402	3.819	4.221	0.352		Track_1010	0.402	35.175	35.577	0.227
Track_1011	0.6	55.6	56.2	0.1		Track_1011	0.402	4.02	4.422	0.038		Track_1011	0.402	35.175	35.577	0.054
Track_1012	0.6	55.8	56.4	0.077		Track_1012	0.402	4.824	5.226	0.099		Track_1012	0.402	35.175	35.577	0.056
Track_1013	0.6	55.6	56.2	0.163		Track_1013	0.402	5.025	5.427	0.007		Track_1013	0.402	36.381	36.783	0.166
Track_1014	0.6	55.8	56.4	0.23		Track_1014	0.402	5.025	5.427	0.054		Track_1014	0.402	36.381	36.783	0.677
Track_1015	0.6	56.2	56.8	0.141		Track_1015	0.402	5.427	5.829	0.033		Track_1015	0.402	36.381	36.783	0.037
Track_1016	0.6	56.2	56.8	0.622		Track_1016	0.402	5.628	6.03	0.029		Track_1016	0.402	36.582	36.984	0.066
Track_1017	0.6	56.4	57	0.082		Track_1017	0.402	6.231	6.633	0.079		Track_1017	0.402	36.984	37.386	0.116
Track_1018	0.6	56.4	57	0.938		Track_1018	0.402	6.633	7.035	0.04		Track_1018	0.402	36.984	37.386	0.041
Track_1019	0.6	57.2	57.8	0.801		Track_1019	0.402	6.633	7.035	0.039		Track_1019	0.402	36.984	37.386	0.014
Track_1020	0.6	57.2	57.8	0.076		Track_1020	0.402	6.633	7.035	0.057		Track_1020	0.402	37.386	37.788	0.048
Track_1021	0.6	58.4	59	0.057		Track_1021	0.402	7.035	7.437	0.709		Track_1021	0.402	37.587	37.989	0.026
Track_1022	0.6	58.4	59	0.043		Track_1022	0.402	7.035	7.437	0.028		Track_1022	0.402	37.788	38.19	0.115
Track_1023	0.6	58.4	59	0.333		Track_1023	0.402	7.035	7.437	0.104		Track_1023	0.402	37.788	38.19	0.78
Track_1024	0.6	58.2	58.8	0.621		Track_1024	0.402	8.241	8.643	0.064		Track_1024	0.402	37.788	38.19	0.073
Track_1025	0.6	57.8	58.4	0.055		Track_1025	0.402	7.638	8.04	0.018		Track_1025	0.402	38.994	39.396	0.03
Track_1026	0.6	57.4	58	0.114		Track_1026	0.402	8.844	9.246	0.063		Track_1026	0.402	39.195	39.597	0.032
Track_1027	0.6	57.4	58	0.022		Track_1027	0.402	9.648	10.05	0.053		Track_1027	0.402	37.989	38.391	0.05
Track_1028	0.6	58	58.6	0.237		Track_1028	0.402	9.849	10.251	0.063		Track_1028	0.402	37.989	38.391	0.037
Track_1029	0.6	59	59.6	0.14		Track_1029	0.402	7.437	7.839	0.065		Track_1029	0.402	39.798	40.2	0.056
Track_1030	0.6	59	59.6	0.112		Track_1030	0.402	7.437	7.839	0.018		Track_1030	0.402	36.18	36.582	0.392
Track_1031	0.6	59	59.6	0.05		Track_1031	0.402	7.437	7.839	0.388		Track_1031	0.402	41.004	41.406	0.043
Track_1032	0.6	59	59.6	0.086		Track_1032	0.402	8.442	8.844	0.058		Track_1032	0.402	40.602	41.004	0.049
Track_1033	0.6	59	59.6	0.243		Track_1033	0.402	9.045	9.447	0.089		Track_1033	0.402	41.808	42.21	0.032
Track_1034	0.6	59	59.6	0.203		Track_1034	0.402	10.05	10.452	0.036		Track_1034	0.402	42.009	42.411	0.072
Track_1035	0.6	59	59.6	0.099		Track_1035	0.402	10.452	10.854	0.087		Track_1035	0.402	42.813	43.215	0.052
Track_1036	0.6	59	59.6	0.699		Track_1036	0.402	9.246	9.648	0.054		Track_1036	0.402	40.2	40.602	0.005
Track_1037	0.6	59	59.6	0.824		Track_1037	0.402	9.246	9.648	0.049		Track_1037	0.402	43.818	44.22	0.059
Track_1038	0.6	59	59.6	0.117		Track_1038	0.402	9.246	9.648	0.504		Track_1038	0.402	43.617	44.019	0.01
Track_1039	0.6	59	59.6	0.1		Track_1039	0.402	11.256	11.658	0.033		Track_1039	0.402	43.818	44.22	0.055
Track_1040	0.6	59	59.6	0.067		Track_1040	0.402	11.256	11.658	0.055		Track_1040	0.402	44.019	44.421	0.492
Track_1041	0.8	1.2	2	0.168		Track_1041	0.402	11.859	12.261	0.024		Track_1041	0.402	44.22	44.622	0.408
Track_1042	0.8	1.4	2.2	0.041		Track_1042	0.402	12.663	13.065	0		Track_1042	0.402	45.024	45.426	0.044
Track_1043	0.8	1.2	2	0.137		Track_1043	0.402	12.864	13.266	0.025		Track_1043	0.402	44.823	45.225	0.442
Track_1044	0.8	0.4	1.2	0.985		Track_1044	0.402	13.065	13.467	0.048		Track_1044	0.402	46.029	46.431	0.065
Track_1045	0.8	0	0.8	0.037		Track_1045	0.402	12.864	13.266	0.2		Track_1045	0.402	46.23	46.632	0.013
Track_1046	0.8	0.6	1.4	0.25		Track_1046	0.402	12.864	13.266	0.053		Track_1046	0.402	46.431	46.833	0.029
Track_1047	0.8	0.2	1	0.23		Track_1047	0.402	13.065	13.467	0.019		Track_1047	0.402	46.431	46.833	0.073
Track_1048	0.8	0.4	1.2	0.114		Track_1048	0.402	13.065	13.467	0.038		Track_1048	0.402	46.431	46.833	0.114
Track_1049	0.8	0	0.8	0.307		Track_1049	0.402	13.668	14.07	0.032		Track_1049	0.402	46.632	47.034	0.115
Track_1050	0.8	0	0.8	0.113		Track_1050	0.402	14.07	14.472	0.07		Track_1050	0.402	46.833	47.235	0.47
Track_1051	0.8	0.6	1.4	0.159		Track_1051	0.402	13.869	14.271	0		Track_1051	0.402	47.436	47.838	0.036
Track_1052	0.8	0	0.8	0.224		Track_1052	0.402	14.07	14.472	0.052		Track_1052	0.402	45.225	45.627	0.846
Track_1053	0.8	0.4	1.2	0.041		Track_1053	0.402	14.07	14.472	0.011		Track_1053	0.402	45.225	45.627	0.059
Track_1054	0.8	0.2	1	0.093		Track_1054	0.402	13.869	14.271	0.065		Track_1054	0.402	47.637	48.039	0.068
Track_1055	0.8	0	0.8	0.015		Track_1055	0.402	13.266	13.668	0.01		Track_1055	0.402	48.843	49.245	0.066
Track_1056	0.8	0.6	1.4	0.159		Track_1056	0.402	14.472	14.874	0.007		Track_1056	0.402	48.441	48.843	0.041
Track_1057	0.8	0.8	1.6	0.217		Track_1057	0.402	14.673	15.075	0.019		Track_1057	0.402	48.441	48.843	0.031
Track_1058	0.8	1.6	2.4	0.167		Track_1058	0.402	14.472	14.874	0.037		Track_1058	0.402	49.044	49.446	0.034
Track_1059	0.8	2.4	3.2	0.314		Track_1059	0.402	14.673	15.075	0.876		Track_1059	0.402	44.622	45.024	0.055
Track_1060	0.8	2.6	3.4	0.072		Track_1060	0.402	14.472	14.874	0.113		Track_1060	0.402	44.622	45.024	0.093
Track_1061	0.8	3	3.8	0.041		Track_1061	0.402	14.472	14.874	0.118		Track_1061	0.402	50.652	51.054	0.391
Track_1062	0.8	2.6	3.4	0.914		Track_1062	0.402	14.874	15.276	0.041		Track_1062	0.402	50.853	51.255	0.039
Track_1063	0.8	3	3.8	0.187		Track_1063	0.402	14.874	15.276	0.04		Track_1063	0.402	51.054	51.456	0.089
Track_1064	0.8	3.2	4	0.083		Track_1064	0.402	15.477	15.879	0.711		Track_1064	0.402	51.657	52.059	0.057
Track_1065	0.8	3	3.8	0.13		Track_1065	0.402	16.884	17.286	0.303		Track_1065	0.402	51.858	52.26	0.011
Track_1066	0.8	3.6	4.4	0.769		Track_1066	0.402	17.487	17.889	0.051		Track_1066	0.402	53.265	53.667	0.053
Track_1067	0.8	3.4	4.2	0.545		Track_1067	0.402	17.688	18.09	0.044		Track_1067	0.402	52.662	53.064	0.027
Track_1068	0.8	3.8	4.6	0.058		Track_1068	0.402	17.889	18.291	0.219		Track_1068	0.402	53.466	53.868	0.158
Track_1069	0.8	3.8	4.6	0.265		Track_1069	0.402	18.09	18.492	0.036		Track_1069	0.402	54.873	55.275	0.507
Track_1070	0.8	3.8	4.6	0.103		Track_1070	0.402	16.482	16.884	0.095		Track_1070	0.402	54.873	55.275	0.019
Track_1071	0.8	4.4	5.2	2.303		Track_1071	0.402	16.281	16.683	0.287		Track_1071	0.402	54.873	55.275	0.017
Track_1072	0.8	4.6	5.4	0.137		Track_1072	0.402	16.08	16.482	0.082		Track_1072	0.402	55.476	55.878	0.036
Track_1073	0.8	4.8	5.6	0.216		Track_1073	0.402	19.497	19.899	0.092		Track_1073	0.402	56.28	56.682	0.057
Track_1074	0.8	5	5.8	0.194		Track_1074	0.402	19.497	19.899	0.112		Track_1074	0.402	54.27	54.672	0.143
Track_1075	0.8	5	5.8	0.711		Track_1075	0.402	19.497	19.899	0.04		Track_1075	0.402	56.079	56.481	0.047
Track_1076	0.8	5.4	6.2	0.369		Track_1076	0.402	18.894	19.296	0.322		Track_1076	0.402	56.079	56.481	0.135
Track_1077	0.8	5.4	6.2	0.411		Track_1077	0.402	18.894	19.296	0.005		Track_1077	0.402	54.069	54.471	0.043
Track_1078	0.8	4	4.8	0.058		Track_1078	0.402	18.492	18.894	0.452		Track_1078	0.402	56.883	57.285	0.052
Track_1079	0.8	5.6	6.4	0.176		Track_1079	0.402	19.899	20.301	0.091		Track_1079	0.402	57.084	57.486	0.015
Track_1080	0.8	5.8	6.6	1.016		Track_1080	0.402	20.301	20.703	0.05		Track_1080	0.402	57.084	57.486	0.05
Track_1081	0.8	6	6.8	0.198		Track_1081	0.402	20.1	20.502	0.018		Track_1081	0.402	53.868	54.27	0.062
Track_1082	0.8	6	6.8	0.051		Track_1082	0.402	20.301	20.703	0.075		Track_1082	0.402	53.667	54.069	0.012
Track_1083	0.8	6.6	7.4	0.141		Track_1083	0.402	20.703	21.105	0.181		Track_1083	0.402	58.089	58.491	0.023
Track_1084	0.8	6.8	7.6	0.15		Track_1084	0.402	20.502	20.904	0.016		Track_1084	0.402	57.888	58.29	0.057
Track_1085	0.8	6.8	7.6	0.116		Track_1085	0.402	20.703	21.105	0.529		Track_1085	0.402	57.687	58.089	0.066
Track_1086	0.8	7	7.8	0.904		Track_1086	0.402	20.502	20.904	0.077		Track_1086	0.402	58.29	58.692	0.16
Track_1087	0.8	7	7.8	0.197		Track_1087	0.402	21.105	21.507	0.012		Track_1087	0.402	58.491	58.893	0.047
Track_1088	0.8	7.2	8	0.105		Track_1088	0.402	21.105	21.507	0.143		Track_1088	0.402	58.491	58.893	0.039
Track_1089	0.8	7.4	8.2	1.148		Track_1089	0.402	21.507	21.909	0		Track_1089	0.402	58.491	58.893	0.016
Track_1090	0.8	7.4	8.2	0.043		Track_1090	0.402	21.708	22.11	0.07		Track_1090	0.402	58.692	59.094	0.01
Track_1091	0.8	7.6	8.4	0.015		Track_1091	0.402	21.909	22.311	1.165		Track_1091	0.402	58.893	59.295	0.021
Track_1092	0.8	7.8	8.6	0.179		Track_1092	0.402	21.909	22.311	0.039		Track_1092	0.402	59.295	59.697	0.074
Track_1093	0.8	8	8.8	0.094		Track_1093	0.402	22.512	22.914	0.019		Track_1093	0.402	59.496	59.898	0.03
Track_1094	0.8	8.4	9.2	0.552		Track_1094	0.402	22.512	22.914	0.124		Track_1094	0.402	57.486	57.888	0.084
Track_1095	0.8	8.4	9.2	0.938		Track_1095	0.402	22.713	23.115	0.029		Track_1095	0.603	0	0.603	0.555
Track_1096	0.8	8.6	9.4	0.087		Track_1096	0.402	22.512	22.914	0.063		Track_1096	0.603	0	0.603	0.052
Track_1097	0.8	9	9.8	0.3		Track_1097	0.402	22.914	23.316	0.017		Track_1097	0.603	0.402	1.005	0.057
Track_1098	0.8	9	9.8	0.1		Track_1098	0.402	22.11	22.512	0.601		Track_1098	0.603	0.603	1.206	0.038
Track_1099	0.8	8.8	9.6	0.579		Track_1099	0.402	22.11	22.512	0.101		Track_1099	0.603	0.804	1.407	0.184
Track_1100	0.8	10.2	11	0.153		Track_1100	0.402	23.115	23.517	0.093		Track_1100	0.603	1.206	1.809	0.052
Track_1101	0.8	10.2	11	0.242		Track_1101	0.402	23.115	23.517	0.078		Track_1101	0.603	1.206	1.809	0.06
Track_1102	0.8	10	10.8	0.046		Track_1102	0.402	23.517	23.919	0.712		Track_1102	0.603	1.206	1.809	0.758
Track_1103	0.8	10.4	11.2	0.338		Track_1103	0.402	23.517	23.919	0.045		Track_1103	0.603	2.01	2.613	0.048
Track_1104	0.8	10.4	11.2	0.075		Track_1104	0.402	23.517	23.919	0.065		Track_1104	0.603	2.211	2.814	0.054
Track_1105	0.8	10.6	11.4	0.076		Track_1105	0.402	23.517	23.919	0.032		Track_1105	0.603	2.412	3.015	0.016
Track_1106	0.8	10.8	11.6	0.046		Track_1106	0.402	23.718	24.12	0.082		Track_1106	0.603	2.814	3.417	0.02
Track_1107	0.8	11	11.8	0.124		Track_1107	0.402	23.517	23.919	0.034		Track_1107	0.603	4.02	4.623	0.113
Track_1108	0.8	11.2	12	0.106		Track_1108	0.402	23.718	24.12	0.517		Track_1108	0.603	4.824	5.427	0.023
Track_1109	0.8	11.6	12.4	0.023		Track_1109	0.402	24.12	24.522	0.097		Track_1109	0.603	4.824	5.427	0.507
Track_1110	0.8	11.6	12.4	0.363		Track_1110	0.402	24.522	24.924	0.159		Track_1110	0.603	4.623	5.226	0.047
Track_1111	0.8	11.4	12.2	1.06		Track_1111	0.402	24.321	24.723	0.007		Track_1111	0.603	5.226	5.829	0.025
Track_1112	0.8	12.2	13	0.069		Track_1112	0.402	24.723	25.125	0.134		Track_1112	0.603	5.226	5.829	0.026
Track_1113	0.8	11.4	12.2	0.144		Track_1113	0.402	24.723	25.125	0.024		Track_1113	0.603	5.829	6.432	0.102
Track_1114	0.8	12.8	13.6	0.625		Track_1114	0.402	25.326	25.728	0.467		Track_1114	0.603	6.834	7.437	0.063
Track_1115	0.8	13	13.8	0.161		Track_1115	0.402	25.326	25.728	0.081		Track_1115	0.603	7.638	8.241	0.071
Track_1116	0.8	13.2	14	0.056		Track_1116	0.402	25.527	25.929	0.972		Track_1116	0.603	7.638	8.241	0.089
Track_1117	0.8	13.6	14.4	0.04		Track_1117	0.402	25.527	25.929	0.081		Track_1117	0.603	8.241	8.844	0.144
Track_1118	0.8	14	14.8	0.04		Track_1118	0.402	25.728	26.13	0.053		Track_1118	0.603	9.045	9.648	0.048
Track_1119	0.8	14	14.8	0.114		Track_1119	0.402	26.532	26.934	0.043		Track_1119	0.603	8.643	9.246	0.054
Track_1120	0.8	14	14.8	0.042		Track_1120	0.402	26.331	26.733	0.118		Track_1120	0.603	8.643	9.246	0.105
Track_1121	0.8	14.6	15.4	0.094		Track_1121	0.402	26.331	26.733	0.02		Track_1121	0.603	9.045	9.648	0.006
Track_1122	0.8	14.6	15.4	0.425		Track_1122	0.402	26.733	27.135	0.121		Track_1122	0.603	10.05	10.653	0.804
Track_1123	0.8	14.8	15.6	0.924		Track_1123	0.402	26.733	27.135	0.156		Track_1123	0.603	9.648	10.251	0.026
Track_1124	0.8	14.8	15.6	0.132		Track_1124	0.402	26.934	27.336	0.073		Track_1124	0.603	10.854	11.457	0.459
Track_1125	0.8	15	15.8	0.634		Track_1125	0.402	26.934	27.336	0.038		Track_1125	0.603	10.854	11.457	0.028
Track_1126	0.8	15.2	16	0.119		Track_1126	0.402	26.934	27.336	0.051		Track_1126	0.603	10.854	11.457	0.005
Track_1127	0.8	15.2	16	0.097		Track_1127	0.402	27.135	27.537	0.108		Track_1127	0.603	11.055	11.658	0.041
Track_1128	0.8	15.2	16	0.465		Track_1128	0.402	27.336	27.738	0.047		Track_1128	0.603	11.658	12.261	0.003
Track_1129	0.8	15	15.8	0.097		Track_1129	0.402	27.537	27.939	0.02		Track_1129	0.603	12.462	13.065	0.054
Track_1130	0.8	15	15.8	0.097		Track_1130	0.402	27.537	27.939	0.018		Track_1130	0.603	12.261	12.864	0.05
Track_1131	0.8	15.4	16.2	0.029		Track_1131	0.402	26.13	26.532	0.014		Track_1131	0.603	13.065	13.668	0.048
Track_1132	0.8	15.4	16.2	0.149		Track_1132	0.402	27.738	28.14	0.053		Track_1132	0.603	13.065	13.668	0.077
Track_1133	0.8	15.4	16.2	0.055		Track_1133	0.402	27.738	28.14	0.106		Track_1133	0.603	13.266	13.869	0.094
Track_1134	0.8	15.6	16.4	0.157		Track_1134	0.402	27.738	28.14	0.053		Track_1134	0.603	14.271	14.874	0.205
Track_1135	0.8	15.8	16.6	0.089		Track_1135	0.402	27.738	28.14	0.107		Track_1135	0.603	14.472	15.075	0.033
Track_1136	0.8	15.6	16.4	0.025		Track_1136	0.402	28.341	28.743	0.017		Track_1136	0.603	14.673	15.276	0.071
Track_1137	0.8	16	16.8	0.104		Track_1137	0.402	28.542	28.944	0.069		Track_1137	0.603	14.673	15.276	0.081
Track_1138	0.8	16	16.8	0.253		Track_1138	0.402	28.542	28.944	0.137		Track_1138	0.603	14.874	15.477	0.039
Track_1139	0.8	16.2	17	0.108		Track_1139	0.402	28.743	29.145	0.183		Track_1139	0.603	16.281	16.884	0.047
Track_1140	0.8	15.6	16.4	0.148		Track_1140	0.402	28.944	29.346	0.072		Track_1140	0.603	16.482	17.085	0.098
Track_1141	0.8	16.4	17.2	0.601		Track_1141	0.402	29.547	29.949	0.175		Track_1141	0.603	16.683	17.286	0.043
Track_1142	0.8	16.4	17.2	0.082		Track_1142	0.402	29.346	29.748	0.781		Track_1142	0.603	16.683	17.286	0.666
Track_1143	0.8	16.6	17.4	1.263		Track_1143	0.402	29.748	30.15	0.117		Track_1143	0.603	16.884	17.487	0.243
Track_1144	0.8	16.6	17.4	0.182		Track_1144	0.402	30.15	30.552	0.332		Track_1144	0.603	17.085	17.688	0.024
Track_1145	0.8	16.6	17.4	0.134		Track_1145	0.402	29.949	30.351	0.019		Track_1145	0.603	17.286	17.889	0.794
Track_1146	0.8	17	17.8	0.117		Track_1146	0.402	30.552	30.954	0.26		Track_1146	0.603	17.286	17.889	0.194
Track_1147	0.8	17	17.8	0.081		Track_1147	0.402	30.954	31.356	0.225		Track_1147	0.603	17.286	17.889	0.019
Track_1148	0.8	17.6	18.4	0.037		Track_1148	0.402	28.14	28.542	0.056		Track_1148	0.603	17.688	18.291	0.061
Track_1149	0.8	17.8	18.6	0.156		Track_1149	0.402	28.14	28.542	0.723		Track_1149	0.603	17.688	18.291	0.472
Track_1150	0.8	17.8	18.6	0.238		Track_1150	0.402	31.155	31.557	0.072		Track_1150	0.603	18.291	18.894	0.804
Track_1151	0.8	17.8	18.6	0.158		Track_1151	0.402	31.557	31.959	0.082		Track_1151	0.603	19.095	19.698	0.158
Track_1152	0.8	17.8	18.6	0.245		Track_1152	0.402	31.758	32.16	0.013		Track_1152	0.603	19.296	19.899	0.082
Track_1153	0.8	18	18.8	0.184		Track_1153	0.402	32.562	32.964	0.018		Track_1153	0.603	20.703	21.306	0.055
Track_1154	0.8	18.2	19	0.207		Track_1154	0.402	32.763	33.165	0.375		Track_1154	0.603	21.507	22.11	0.023
Track_1155	0.8	18	18.8	0.256		Track_1155	0.402	33.567	33.969	0.436		Track_1155	0.603	21.306	21.909	0.073
Track_1156	0.8	18.4	19.2	0.163		Track_1156	0.402	32.964	33.366	0.056		Track_1156	0.603	21.507	22.11	0.087
Track_1157	0.8	18.4	19.2	0.013		Track_1157	0.402	32.964	33.366	0.052		Track_1157	0.603	22.512	23.115	0.099
Track_1158	0.8	19	19.8	0.085		Track_1158	0.402	32.964	33.366	0.379		Track_1158	0.603	21.708	22.311	0.061
Track_1159	0.8	19.4	20.2	0.214		Track_1159	0.402	33.768	34.17	0.092		Track_1159	0.603	21.708	22.311	0.075
Track_1160	0.8	19.6	20.4	0.058		Track_1160	0.402	33.768	34.17	0.766		Track_1160	0.603	21.909	22.512	0.068
Track_1161	0.8	19.8	20.6	0.264		Track_1161	0.402	33.969	34.371	0.068		Track_1161	0.603	23.718	24.321	0.022
Track_1162	0.8	20.2	21	0.387		Track_1162	0.402	33.969	34.371	0.757		Track_1162	0.603	23.718	24.321	0.097
Track_1163	0.8	20.2	21	0.302		Track_1163	0.402	33.969	34.371	0.015		Track_1163	0.603	23.919	24.522	0.27
Track_1164	0.8	20.2	21	0.253		Track_1164	0.402	34.371	34.773	0.289		Track_1164	0.603	24.321	24.924	0.086
Track_1165	0.8	20.2	21	0.776		Track_1165	0.402	34.773	35.175	0.253		Track_1165	0.603	24.522	25.125	0.095
Track_1166	0.8	20.2	21	0.172		Track_1166	0.402	34.17	34.572	0.024		Track_1166	0.603	27.336	27.939	0.529
Track_1167	0.8	20.6	21.4	0.694		Track_1167	0.402	34.17	34.572	0.16		Track_1167	0.603	26.331	26.934	0.254
Track_1168	0.8	21.2	22	0.797		Track_1168	0.402	35.175	35.577	0.041		Track_1168	0.603	26.13	26.733	0.035
Track_1169	0.8	21.8	22.6	0.205		Track_1169	0.402	35.376	35.778	0.469		Track_1169	0.603	25.929	26.532	0.021
Track_1170	0.8	21.6	22.4	0.885		Track_1170	0.402	36.18	36.582	0.063		Track_1170	0.603	26.13	26.733	0
Track_1171	0.8	21.8	22.6	0.396		Track_1171	0.402	35.979	36.381	0.097		Track_1171	0.603	25.929	26.532	0.136
Track_1172	0.8	21.6	22.4	0.127		Track_1172	0.402	36.582	36.984	0.738		Track_1172	0.603	25.929	26.532	0.461
Track_1173	0.8	21	21.8	1.081		Track_1173	0.402	36.783	37.185	0.043		Track_1173	0.603	25.728	26.331	0.054
Track_1174	0.8	22.2	23	0.064		Track_1174	0.402	36.984	37.386	0.022		Track_1174	0.603	25.326	25.929	0.936
Track_1175	0.8	22.4	23.2	0.101		Track_1175	0.402	37.386	37.788	0.042		Track_1175	0.603	25.527	26.13	0.018
Track_1176	0.8	22.4	23.2	0.399		Track_1176	0.402	38.793	39.195	0.58		Track_1176	0.603	25.527	26.13	0.063
Track_1177	0.8	22.4	23.2	0.603		Track_1177	0.402	38.793	39.195	0.08		Track_1177	0.603	25.326	25.929	0.074
Track_1178	0.8	22.6	23.4	0.071		Track_1178	0.402	38.793	39.195	0.198		Track_1178	0.603	28.14	28.743	0.034
Track_1179	0.8	22.6	23.4	0.058		Track_1179	0.402	38.793	39.195	0.013		Track_1179	0.603	28.341	28.944	0.04
Track_1180	0.8	23	23.8	0.016		Track_1180	0.402	38.391	38.793	0.109		Track_1180	0.603	29.949	30.552	0.113
Track_1181	0.8	22.8	23.6	0.107		Track_1181	0.402	38.19	38.592	0.055		Track_1181	0.603	30.753	31.356	0.075
Track_1182	0.8	22.8	23.6	0.444		Track_1182	0.402	38.391	38.793	0.015		Track_1182	0.603	31.557	32.16	0.05
Track_1183	0.8	23.2	24	0.048		Track_1183	0.402	38.19	38.592	0.048		Track_1183	0.603	33.567	34.17	0.097
Track_1184	0.8	23.2	24	0.839		Track_1184	0.402	37.788	38.19	0.026		Track_1184	0.603	33.969	34.572	0.05
Track_1185	0.8	22.8	23.6	0.123		Track_1185	0.402	37.989	38.391	0.66		Track_1185	0.603	34.572	35.175	0.106
Track_1186	0.8	22.8	23.6	0.364		Track_1186	0.402	39.396	39.798	0.029		Track_1186	0.603	35.577	36.18	0.101
Track_1187	0.8	24	24.8	0.119		Track_1187	0.402	39.597	39.999	0.036		Track_1187	0.603	35.577	36.18	0.215
Track_1188	0.8	23.6	24.4	0.113		Track_1188	0.402	39.195	39.597	0.399		Track_1188	0.603	36.381	36.984	0.57
Track_1189	0.8	23.8	24.6	0.102		Track_1189	0.402	39.195	39.597	0.045		Track_1189	0.603	36.582	37.185	0.047
Track_1190	0.8	24	24.8	0.245		Track_1190	0.402	39.999	40.401	0.008		Track_1190	0.603	36.582	37.185	0.101
Track_1191	0.8	24	24.8	0.036		Track_1191	0.402	41.205	41.607	0.044		Track_1191	0.603	37.386	37.989	0.015
Track_1192	0.8	23.6	24.4	0.102		Track_1192	0.402	41.004	41.406	0.033		Track_1192	0.603	37.788	38.391	0.029
Track_1193	0.8	24.4	25.2	0.077		Track_1193	0.402	40.2	40.602	0.018		Track_1193	0.603	38.391	38.994	0.072
Track_1194	0.8	24.4	25.2	0.268		Track_1194	0.402	40.401	40.803	0.945		Track_1194	0.603	37.989	38.592	0.749
Track_1195	0.8	24	24.8	0.315		Track_1195	0.402	40.401	40.803	0.61		Track_1195	0.603	39.597	40.2	0.027
Track_1196	0.8	24.6	25.4	0.129		Track_1196	0.402	40.401	40.803	0.122		Track_1196	0.603	40.803	41.406	0.103
Track_1197	0.8	25.6	26.4	0.09		Track_1197	0.402	41.607	42.009	0.445		Track_1197	0.603	41.607	42.21	0.024
Track_1198	0.8	25.8	26.6	0.888		Track_1198	0.402	42.009	42.411	0.046		Track_1198	0.603	40.401	41.004	0.108
Track_1199	0.8	25.6	26.4	0.152		Track_1199	0.402	42.009	42.411	0.067		Track_1199	0.603	40.2	40.803	0.031
Track_1200	0.8	25.6	26.4	0.17		Track_1200	0.402	42.411	42.813	0.36		Track_1200	0.603	41.808	42.411	0.093
Track_1201	0.8	26	26.8	0.118		Track_1201	0.402	42.411	42.813	0.03		Track_1201	0.603	42.009	42.612	0.022
Track_1202	0.8	26.2	27	1.032		Track_1202	0.402	41.406	41.808	0.028		Track_1202	0.603	43.014	43.617	0.1
Track_1203	0.8	26.6	27.4	0.273		Track_1203	0.402	43.416	43.818	0.779		Track_1203	0.603	43.014	43.617	0.092
Track_1204	0.8	26.6	27.4	0.082		Track_1204	0.402	43.416	43.818	0.689		Track_1204	0.603	43.818	44.421	0.132
Track_1205	0.8	26	26.8	0.046		Track_1205	0.402	43.215	43.617	0.247		Track_1205	0.603	43.818	44.421	0.08
Track_1206	0.8	26.6	27.4	0.074		Track_1206	0.402	43.416	43.818	0.163		Track_1206	0.603	43.818	44.421	0.041
Track_1207	0.8	26.8	27.6	0.152		Track_1207	0.402	43.215	43.617	0.034		Track_1207	0.603	44.019	44.622	0.092
Track_1208	0.8	27.4	28.2	0.126		Track_1208	0.402	43.215	43.617	0.027		Track_1208	0.603	46.632	47.235	0.046
Track_1209	0.8	27.8	28.6	0.171		Track_1209	0.402	43.014	43.416	0.12		Track_1209	0.603	47.235	47.838	0.106
Track_1210	0.8	27.8	28.6	0.033		Track_1210	0.402	43.014	43.416	0.048		Track_1210	0.603	47.637	48.24	0.455
Track_1211	0.8	27.6	28.4	0.074		Track_1211	0.402	42.813	43.215	0.125		Track_1211	0.603	47.838	48.441	0.468
Track_1212	0.8	28	28.8	0.431		Track_1212	0.402	42.813	43.215	1.057		Track_1212	0.603	48.441	49.044	0.115
Track_1213	0.8	27.6	28.4	0.098		Track_1213	0.402	42.813	43.215	0.094		Track_1213	0.603	48.441	49.044	0.05
Track_1214	0.8	28	28.8	0.746		Track_1214	0.402	42.813	43.215	0.234		Track_1214	0.603	48.642	49.245	0.13
Track_1215	0.8	28.6	29.4	0.048		Track_1215	0.402	44.22	44.622	0.024		Track_1215	0.603	51.054	51.657	0.037
Track_1216	0.8	28.4	29.2	0.036		Track_1216	0.402	44.019	44.421	0.053		Track_1216	0.603	51.255	51.858	0.355
Track_1217	0.8	27.8	28.6	0.275		Track_1217	0.402	44.019	44.421	0		Track_1217	0.603	53.265	53.868	0.012
Track_1218	0.8	28.8	29.6	0.637		Track_1218	0.402	45.225	45.627	0.044		Track_1218	0.603	52.863	53.466	0.104
Track_1219	0.8	27.6	28.4	0.017		Track_1219	0.402	45.024	45.426	0.621		Track_1219	0.603	52.863	53.466	0.024
Track_1220	0.8	27.6	28.4	0.048		Track_1220	0.402	46.431	46.833	0.015		Track_1220	0.603	52.26	52.863	0.112
Track_1221	0.8	29.6	30.4	0.065		Track_1221	0.402	46.431	46.833	0.11		Track_1221	0.603	55.074	55.677	0.028
Track_1222	0.8	29.6	30.4	0.2		Track_1222	0.402	44.823	45.225	0.02		Track_1222	0.603	55.476	56.079	0.436
Track_1223	0.8	30.2	31	0.212		Track_1223	0.402	44.622	45.024	0.029		Track_1223	0.603	55.677	56.28	0.429
Track_1224	0.8	30	30.8	0.157		Track_1224	0.402	44.823	45.225	0.007		Track_1224	0.603	54.471	55.074	0.596
Track_1225	0.8	30.6	31.4	0.235		Track_1225	0.402	46.833	47.235	0.105		Track_1225	0.603	53.868	54.471	0.255
Track_1226	0.8	30.6	31.4	0.226		Track_1226	0.402	47.436	47.838	0.057		Track_1226	0.603	57.285	57.888	0.084
Track_1227	0.8	31.6	32.4	0.294		Track_1227	0.402	47.838	48.24	0.085		Track_1227	0.603	57.285	57.888	0.055
Track_1228	0.8	31.6	32.4	0.048		Track_1228	0.402	47.637	48.039	0.102		Track_1228	0.603	58.089	58.692	0.034
Track_1229	0.8	31.2	32	0.128		Track_1229	0.402	48.039	48.441	0.916		Track_1229	0.603	58.692	59.295	0.012
Track_1230	0.8	31.4	32.2	0.467		Track_1230	0.402	48.441	48.843	0.224		Track_1230	0.603	58.893	59.496	0.046
Track_1231	0.8	31.2	32	0.074		Track_1231	0.402	48.642	49.044	0.6		Track_1231	0.603	58.893	59.496	0.028
Track_1232	0.8	30.8	31.6	0.824		Track_1232	0.402	48.642	49.044	0.03		Track_1232	0.603	59.295	59.898	0.036
Track_1233	0.8	30.8	31.6	0.1		Track_1233	0.402	49.245	49.647	0.009		Track_1233	0.603	59.295	59.898	0.036
Track_1234	0.8	31.8	32.6	0.088		Track_1234	0.402	49.446	49.848	0.596		Track_1234	0.603	59.295	59.898	0.11
Track_1235	0.8	32	32.8	0.14		Track_1235	0.402	49.245	49.647	0.022		Track_1235	0.804	0	0.804	0.076
Track_1236	0.8	32.2	33	0.08		Track_1236	0.402	48.843	49.245	0.106		Track_1236	0.804	0	0.804	0.398
Track_1237	0.8	32.4	33.2	0.1		Track_1237	0.402	49.848	50.25	0.027		Track_1237	0.804	0.402	1.206	0.037
Track_1238	0.8	32.8	33.6	0.092		Track_1238	0.402	49.647	50.049	0.955		Track_1238	0.804	0.402	1.206	0.852
Track_1239	0.8	32.8	33.6	0.112		Track_1239	0.402	49.848	50.25	0.04		Track_1239	0.804	0.603	1.407	0.947
Track_1240	0.8	32.8	33.6	0.123		Track_1240	0.402	50.049	50.451	0.085		Track_1240	0.804	2.412	3.216	0.129
Track_1241	0.8	33	33.8	0.042		Track_1241	0.402	50.049	50.451	0.022		Track_1241	0.804	2.613	3.417	0.035
Track_1242	0.8	33	33.8	0.062		Track_1242	0.402	50.25	50.652	0.327		Track_1242	0.804	2.412	3.216	0.024
Track_1243	0.8	33	33.8	0.269		Track_1243	0.402	50.652	51.054	0.412		Track_1243	0.804	3.216	4.02	0.275
Track_1244	0.8	33.4	34.2	0.163		Track_1244	0.402	50.451	50.853	0.015		Track_1244	0.804	2.814	3.618	0.043
Track_1245	0.8	33.2	34	0.806		Track_1245	0.402	50.853	51.255	1.626		Track_1245	0.804	3.015	3.819	0.074
Track_1246	0.8	33.2	34	0.489		Track_1246	0.402	51.054	51.456	0.092		Track_1246	0.804	4.02	4.824	0.079
Track_1247	0.8	33.2	34	0.155		Track_1247	0.402	51.657	52.059	0.029		Track_1247	0.804	4.422	5.226	0.132
Track_1248	0.8	33.8	34.6	0.112		Track_1248	0.402	51.858	52.26	0.004		Track_1248	0.804	4.824	5.628	0.068
Track_1249	0.8	34	34.8	0.235		Track_1249	0.402	51.858	52.26	0.901		Track_1249	0.804	5.628	6.432	0.005
Track_1250	0.8	34.2	35	0.114		Track_1250	0.402	51.858	52.26	0.986		Track_1250	0.804	5.628	6.432	0.482
Track_1251	0.8	34.6	35.4	0.035		Track_1251	0.402	52.461	52.863	0.061		Track_1251	0.804	6.03	6.834	0.032
Track_1252	0.8	34.8	35.6	1.431		Track_1252	0.402	52.26	52.662	0.021		Track_1252	0.804	6.633	7.437	0.092
Track_1253	0.8	35.4	36.2	0.125		Track_1253	0.402	53.265	53.667	0.046		Track_1253	0.804	7.035	7.839	0.082
Track_1254	0.8	35.4	36.2	0.15		Track_1254	0.402	53.265	53.667	0.15		Track_1254	0.804	7.035	7.839	0.04
Track_1255	0.8	35.6	36.4	0.136		Track_1255	0.402	53.265	53.667	0.078		Track_1255	0.804	7.437	8.241	0.42
Track_1256	0.8	35.2	36	0.203		Track_1256	0.402	53.064	53.466	0.075		Track_1256	0.804	8.241	9.045	0.012
Track_1257	0.8	36	36.8	0.26		Track_1257	0.402	53.667	54.069	0.032		Track_1257	0.804	9.045	9.849	0.025
Track_1258	0.8	36.2	37	0.141		Track_1258	0.402	54.27	54.672	0.357		Track_1258	0.804	9.447	10.251	0.112
Track_1259	0.8	36.4	37.2	0.068		Track_1259	0.402	54.069	54.471	0.12		Track_1259	0.804	10.452	11.256	0.047
Track_1260	0.8	37	37.8	0.052		Track_1260	0.402	54.471	54.873	0.009		Track_1260	0.804	11.457	12.261	0.015
Track_1261	0.8	37	37.8	0.179		Track_1261	0.402	54.873	55.275	0.052		Track_1261	0.804	11.658	12.462	0.028
Track_1262	0.8	36.8	37.6	0.134		Track_1262	0.402	54.873	55.275	0.026		Track_1262	0.804	12.261	13.065	0.069
Track_1263	0.8	37.4	38.2	0.18		Track_1263	0.402	54.873	55.275	0.06		Track_1263	0.804	12.06	12.864	0.164
Track_1264	0.8	37	37.8	0.696		Track_1264	0.402	53.868	54.27	0.009		Track_1264	0.804	13.065	13.869	0.075
Track_1265	0.8	37.6	38.4	0.685		Track_1265	0.402	53.868	54.27	0.073		Track_1265	0.804	12.864	13.668	0.014
Track_1266	0.8	37.8	38.6	0.05		Track_1266	0.402	53.868	54.27	0.456		Track_1266	0.804	13.065	13.869	0.021
Track_1267	0.8	37.8	38.6	0.085		Track_1267	0.402	53.868	54.27	0.874		Track_1267	0.804	13.467	14.271	0.087
Track_1268	0.8	38.8	39.6	0.233		Track_1268	0.402	55.476	55.878	0.035		Track_1268	0.804	14.07	14.874	0.23
Track_1269	0.8	39	39.8	0.306		Track_1269	0.402	55.476	55.878	0.035		Track_1269	0.804	16.08	16.884	0.014
Track_1270	0.8	39	39.8	0.223		Track_1270	0.402	55.677	56.079	0.058		Track_1270	0.804	16.482	17.286	0.442
Track_1271	0.8	38.8	39.6	0.642		Track_1271	0.402	55.677	56.079	0.077		Track_1271	0.804	17.085	17.889	0.059
Track_1272	0.8	38.8	39.6	0.058		Track_1272	0.402	56.481	56.883	0.03		Track_1272	0.804	17.286	18.09	0.163
Track_1273	0.8	38.4	39.2	0.155		Track_1273	0.402	56.481	56.883	0.191		Track_1273	0.804	18.09	18.894	0.091
Track_1274	0.8	39.4	40.2	0.044		Track_1274	0.402	56.883	57.285	0.39		Track_1274	0.804	17.889	18.693	0.164
Track_1275	0.8	39.2	40	0.23		Track_1275	0.402	55.074	55.476	0.024		Track_1275	0.804	18.492	19.296	0.048
Track_1276	0.8	39.2	40	0.193		Track_1276	0.402	57.285	57.687	0.094		Track_1276	0.804	19.497	20.301	0.034
Track_1277	0.8	39.6	40.4	0.173		Track_1277	0.402	57.285	57.687	0.036		Track_1277	0.804	20.1	20.904	0.068
Track_1278	0.8	39.6	40.4	0.163		Track_1278	0.402	58.491	58.893	0.213		Track_1278	0.804	20.703	21.507	0.049
Track_1279	0.8	40	40.8	0.045		Track_1279	0.402	58.893	59.295	0.712		Track_1279	0.804	21.507	22.311	0.103
Track_1280	0.8	40	40.8	0.694		Track_1280	0.402	58.893	59.295	0.079		Track_1280	0.804	21.909	22.713	0.046
Track_1281	0.8	40	40.8	0.457		Track_1281	0.402	58.692	59.094	0.012		Track_1281	0.804	21.909	22.713	0.127
Track_1282	0.8	40.2	41	0.088		Track_1282	0.402	57.888	58.29	0.01		Track_1282	0.804	21.708	22.512	0.321
Track_1283	0.8	40.2	41	0.241		Track_1283	0.402	57.687	58.089	0.094		Track_1283	0.804	22.713	23.517	0.124
Track_1284	0.8	40.4	41.2	0.096		Track_1284	0.402	59.094	59.496	0.2		Track_1284	0.804	23.517	24.321	0.084
Track_1285	0.8	40.4	41.2	0.126		Track_1285	0.402	59.094	59.496	0.194		Track_1285	0.804	27.336	28.14	0.078
Track_1286	0.8	40.4	41.2	0.314		Track_1286	0.402	59.496	59.898	0.064		Track_1286	0.804	26.532	27.336	0.161
Track_1287	0.8	40.8	41.6	0.149		Track_1287	0.402	59.496	59.898	0.042		Track_1287	0.804	26.13	26.934	0.054
Track_1288	0.8	40.6	41.4	0.074		Track_1288	0.402	59.496	59.898	0.128		Track_1288	0.804	26.532	27.336	0.142
Track_1289	0.8	40.8	41.6	0.702		Track_1289	0.402	59.496	59.898	0.01		Track_1289	0.804	25.326	26.13	0.07
Track_1290	0.8	41.2	42	0.109		Track_1290	0.402	59.496	59.898	0.844		Track_1290	0.804	28.14	28.944	0.024
Track_1291	0.8	41.8	42.6	0.148		Track_1291	0.402	59.496	59.898	0.047		Track_1291	0.804	29.346	30.15	0.099
Track_1292	0.8	42.6	43.4	0.209		Track_1292	0.402	59.496	59.898	0.063		Track_1292	0.804	29.145	29.949	0.156
Track_1293	0.8	42.4	43.2	0.164		Track_1293	0.603	2.211	2.814	0.008		Track_1293	0.804	29.346	30.15	0.075
Track_1294	0.8	42.4	43.2	0.071		Track_1294	0.603	1.407	2.01	0.708		Track_1294	0.804	30.552	31.356	0.02
Track_1295	0.8	42.8	43.6	0.029		Track_1295	0.603	1.608	2.211	0.021		Track_1295	0.804	31.758	32.562	0.134
Track_1296	0.8	43.2	44	0.261		Track_1296	0.603	0.603	1.206	0.195		Track_1296	0.804	32.361	33.165	0.579
Track_1297	0.8	43.4	44.2	0.107		Track_1297	0.603	0.603	1.206	0.005		Track_1297	0.804	32.562	33.366	0.181
Track_1298	0.8	43.8	44.6	0.09		Track_1298	0.603	0.804	1.407	0.135		Track_1298	0.804	32.16	32.964	0.036
Track_1299	0.8	43.6	44.4	0.193		Track_1299	0.603	0.603	1.206	0.071		Track_1299	0.804	32.763	33.567	0.156
Track_1300	0.8	44	44.8	0.104		Track_1300	0.603	0	0.603	0.62		Track_1300	0.804	34.17	34.974	0.226
Track_1301	0.8	44.2	45	0.267		Track_1301	0.603	0	0.603	0.053		Track_1301	0.804	35.376	36.18	0.065
Track_1302	0.8	44.4	45.2	0.155		Track_1302	0.603	0	0.603	0.084		Track_1302	0.804	36.783	37.587	0.113
Track_1303	0.8	44.4	45.2	0.854		Track_1303	0.603	0	0.603	0.079		Track_1303	0.804	37.386	38.19	0.049
Track_1304	0.8	44.6	45.4	0.061		Track_1304	0.603	0	0.603	0.056		Track_1304	0.804	38.391	39.195	0.146
Track_1305	0.8	46	46.8	0.042		Track_1305	0.603	0	0.603	0.893		Track_1305	0.804	38.994	39.798	0.557
Track_1306	0.8	46.2	47	0.075		Track_1306	0.603	0	0.603	0.037		Track_1306	0.804	39.798	40.602	0.244
Track_1307	0.8	46.6	47.4	0.079		Track_1307	0.603	0	0.603	0.068		Track_1307	0.804	40.803	41.607	0.04
Track_1308	0.8	47	47.8	0.282		Track_1308	0.603	0.402	1.005	0.194		Track_1308	0.804	40.602	41.406	0.294
Track_1309	0.8	47	47.8	0.189		Track_1309	0.603	2.412	3.015	0.036		Track_1309	0.804	40.602	41.406	0.179
Track_1310	0.8	47.6	48.4	0.043		Track_1310	0.603	2.814	3.417	0.02		Track_1310	0.804	41.808	42.612	0.681
Track_1311	0.8	47.6	48.4	0.134		Track_1311	0.603	2.814	3.417	0.209		Track_1311	0.804	42.813	43.617	0.067
Track_1312	0.8	48	48.8	0.343		Track_1312	0.603	3.417	4.02	0.083		Track_1312	0.804	42.612	43.416	0.026
Track_1313	0.8	48	48.8	0.381		Track_1313	0.603	3.417	4.02	0.122		Track_1313	0.804	43.014	43.818	0.666
Track_1314	0.8	48.4	49.2	0.466		Track_1314	0.603	3.618	4.221	0.161		Track_1314	0.804	44.019	44.823	0.675
Track_1315	0.8	48.4	49.2	0.185		Track_1315	0.603	4.02	4.623	0.092		Track_1315	0.804	44.22	45.024	0.13
Track_1316	0.8	48.6	49.4	0.027		Track_1316	0.603	4.422	5.025	0.039		Track_1316	0.804	45.225	46.029	0.093
Track_1317	0.8	48.6	49.4	0.04		Track_1317	0.603	5.226	5.829	0.054		Track_1317	0.804	46.23	47.034	0.127
Track_1318	0.8	48.6	49.4	0.095		Track_1318	0.603	5.427	6.03	0.096		Track_1318	0.804	44.622	45.426	0.02
Track_1319	0.8	48.8	49.6	0.031		Track_1319	0.603	5.829	6.432	0.065		Track_1319	0.804	48.642	49.446	0.008
Track_1320	0.8	49.2	50	0.206		Track_1320	0.603	6.03	6.633	0.012		Track_1320	0.804	49.044	49.848	0.078
Track_1321	0.8	49.2	50	0.242		Track_1321	0.603	6.432	7.035	0.036		Track_1321	0.804	49.848	50.652	0.19
Track_1322	0.8	49.4	50.2	0.213		Track_1322	0.603	6.834	7.437	0.07		Track_1322	0.804	50.25	51.054	0.03
Track_1323	0.8	49.4	50.2	0.177		Track_1323	0.603	7.638	8.241	0.125		Track_1323	0.804	50.25	51.054	0.072
Track_1324	0.8	49.6	50.4	0.159		Track_1324	0.603	7.638	8.241	0.087		Track_1324	0.804	49.044	49.848	0.155
Track_1325	0.8	49.6	50.4	0.061		Track_1325	0.603	8.241	8.844	0.124		Track_1325	0.804	50.853	51.657	0.041
Track_1326	0.8	49.4	50.2	0.042		Track_1326	0.603	8.241	8.844	0.426		Track_1326	0.804	51.054	51.858	0.065
Track_1327	0.8	49.8	50.6	0.064		Track_1327	0.603	7.437	8.04	0.072		Track_1327	0.804	51.657	52.461	0.044
Track_1328	0.8	50	50.8	0.646		Track_1328	0.603	8.844	9.447	0.048		Track_1328	0.804	51.858	52.662	0.974
Track_1329	0.8	50.4	51.2	0.047		Track_1329	0.603	8.844	9.447	0.791		Track_1329	0.804	52.059	52.863	0.256
Track_1330	0.8	50.6	51.4	0.012		Track_1330	0.603	9.648	10.251	0.378		Track_1330	0.804	54.873	55.677	0.754
Track_1331	0.8	50.6	51.4	0.07		Track_1331	0.603	9.648	10.251	0.081		Track_1331	0.804	55.878	56.682	0.114
Track_1332	0.8	50.8	51.6	0.408		Track_1332	0.603	10.05	10.653	0.505		Track_1332	0.804	53.868	54.672	0.123
Track_1333	0.8	50.8	51.6	0.189		Track_1333	0.603	10.653	11.256	0.029		Track_1333	0.804	57.687	58.491	0.14
Track_1334	0.8	51	51.8	0.106		Track_1334	0.603	10.854	11.457	0.057		Track_1334	0.804	59.094	59.898	0.661
Track_1335	0.8	51.4	52.2	0.195		Track_1335	0.603	10.251	10.854	0.68		Track_1335	0.804	56.883	57.687	0.076
Track_1336	0.8	51.2	52	0.05		Track_1336	0.603	10.452	11.055	0.092		Track_1336	1.005	0	1.005	0.038
Track_1337	0.8	51.6	52.4	0.201		Track_1337	0.603	10.452	11.055	0.752		Track_1337	1.005	0	1.005	0.064
Track_1338	0.8	51.8	52.6	0.092		Track_1338	0.603	11.256	11.859	0.738		Track_1338	1.005	0	1.005	0.496
Track_1339	0.8	51.6	52.4	0.135		Track_1339	0.603	11.859	12.462	1.251		Track_1339	1.005	1.005	2.01	0.064
Track_1340	0.8	51.8	52.6	0.075		Track_1340	0.603	12.261	12.864	0.056		Track_1340	1.005	1.809	2.814	0.536
Track_1341	0.8	52	52.8	0.519		Track_1341	0.603	12.261	12.864	0.814		Track_1341	1.005	3.015	4.02	0.071
Track_1342	0.8	52	52.8	0.138		Track_1342	0.603	12.462	13.065	0.263		Track_1342	1.005	3.216	4.221	0.498
Track_1343	0.8	52	52.8	0.239		Track_1343	0.603	12.663	13.266	0.057		Track_1343	1.005	3.216	4.221	0.054
Track_1344	0.8	52.2	53	0.066		Track_1344	0.603	13.467	14.07	0.064		Track_1344	1.005	3.417	4.422	0.063
Track_1345	0.8	52.4	53.2	0.315		Track_1345	0.603	13.266	13.869	0.358		Track_1345	1.005	3.819	4.824	0.078
Track_1346	0.8	52.8	53.6	0.202		Track_1346	0.603	13.266	13.869	0.021		Track_1346	1.005	4.623	5.628	0.099
Track_1347	0.8	52.8	53.6	0.167		Track_1347	0.603	14.07	14.673	0.011		Track_1347	1.005	4.623	5.628	0.035
Track_1348	0.8	53	53.8	0.082		Track_1348	0.603	14.472	15.075	0.09		Track_1348	1.005	5.226	6.231	0.029
Track_1349	0.8	53.2	54	0.145		Track_1349	0.603	14.472	15.075	0.023		Track_1349	1.005	5.226	6.231	0.047
Track_1350	0.8	53.6	54.4	0.068		Track_1350	0.603	14.472	15.075	0.089		Track_1350	1.005	6.03	7.035	0.304
Track_1351	0.8	53.8	54.6	0.952		Track_1351	0.603	14.673	15.276	0.811		Track_1351	1.005	6.231	7.236	0.108
Track_1352	0.8	54.8	55.6	0.144		Track_1352	0.603	14.472	15.075	0.065		Track_1352	1.005	6.834	7.839	0.102
Track_1353	0.8	54.8	55.6	0.995		Track_1353	0.603	14.472	15.075	0.642		Track_1353	1.005	8.241	9.246	0.232
Track_1354	0.8	54.8	55.6	0.255		Track_1354	0.603	15.075	15.678	0.157		Track_1354	1.005	8.442	9.447	0.223
Track_1355	0.8	55.2	56	0.173		Track_1355	0.603	15.879	16.482	0.255		Track_1355	1.005	8.442	9.447	0.021
Track_1356	0.8	55.2	56	0.553		Track_1356	0.603	15.477	16.08	0.07		Track_1356	1.005	8.844	9.849	0.157
Track_1357	0.8	55.4	56.2	0.147		Track_1357	0.603	15.879	16.482	0.022		Track_1357	1.005	8.643	9.648	0.028
Track_1358	0.8	55.8	56.6	0.066		Track_1358	0.603	15.678	16.281	0.01		Track_1358	1.005	8.643	9.648	0.134
Track_1359	0.8	56.6	57.4	0.157		Track_1359	0.603	15.276	15.879	0.079		Track_1359	1.005	8.643	9.648	1.077
Track_1360	0.8	56.4	57.2	0.1		Track_1360	0.603	15.276	15.879	0.188		Track_1360	1.005	9.648	10.653	0.069
Track_1361	0.8	56.2	57	0.485		Track_1361	0.603	16.884	17.487	0.018		Track_1361	1.005	10.05	11.055	0.421
Track_1362	0.8	56.8	57.6	0.242		Track_1362	0.603	17.085	17.688	0.011		Track_1362	1.005	9.246	10.251	0.986
Track_1363	0.8	57	57.8	0.503		Track_1363	0.603	16.08	16.683	0.308		Track_1363	1.005	10.452	11.457	0.381
Track_1364	0.8	57.2	58	0.068		Track_1364	0.603	16.08	16.683	0.107		Track_1364	1.005	10.653	11.658	0.095
Track_1365	0.8	57.2	58	0.144		Track_1365	0.603	16.08	16.683	0.053		Track_1365	1.005	10.854	11.859	0.327
Track_1366	0.8	58.8	59.6	0.322		Track_1366	0.603	19.095	19.698	0.039		Track_1366	1.005	11.055	12.06	0.789
Track_1367	0.8	58.6	59.4	0.135		Track_1367	0.603	19.095	19.698	0.071		Track_1367	1.005	11.457	12.462	0.193
Track_1368	0.8	58.4	59.2	0.482		Track_1368	0.603	19.296	19.899	0.11		Track_1368	1.005	11.658	12.663	0.046
Track_1369	0.8	58.8	59.6	0.105		Track_1369	0.603	19.296	19.899	0.107		Track_1369	1.005	11.658	12.663	0.022
Track_1370	0.8	58.2	59	0.014		Track_1370	0.603	18.693	19.296	0.091		Track_1370	1.005	11.658	12.663	0.042
Track_1371	0.8	58.8	59.6	0.098		Track_1371	0.603	20.301	20.904	0.04		Track_1371	1.005	11.658	12.663	0.051
Track_1372	0.8	58.8	59.6	0.072		Track_1372	0.603	20.703	21.306	0.23		Track_1372	1.005	13.065	14.07	0.658
Track_1373	0.8	58.8	59.6	0.066		Track_1373	0.603	21.105	21.708	0.372		Track_1373	1.005	14.472	15.477	0.067
Track_1374	0.8	58.8	59.6	0.519		Track_1374	0.603	21.105	21.708	0.075		Track_1374	1.005	14.673	15.678	0.873
Track_1375	0.8	58	58.8	0.015		Track_1375	0.603	21.105	21.708	1.096		Track_1375	1.005	15.075	16.08	0.146
Track_1376	0.8	57.6	58.4	0.059		Track_1376	0.603	21.105	21.708	0.086		Track_1376	1.005	15.678	16.683	0.104
Track_1377	0.8	57.6	58.4	0.736		Track_1377	0.603	21.306	21.909	0.083		Track_1377	1.005	15.678	16.683	0.555
Track_1378	0.8	57.4	58.2	0.189		Track_1378	0.603	21.306	21.909	0.633		Track_1378	1.005	15.678	16.683	0.03
Track_1379	0.8	57.6	58.4	0.615		Track_1379	0.603	21.306	21.909	0.043		Track_1379	1.005	16.281	17.286	0.022
Track_1380	1	1.2	2.2	0.117		Track_1380	0.603	21.909	22.512	0.008		Track_1380	1.005	16.281	17.286	0.138
Track_1381	1	1.4	2.4	0.67		Track_1381	0.603	22.311	22.914	0.2		Track_1381	1.005	16.884	17.889	0.055
Track_1382	1	1.6	2.6	0.253		Track_1382	0.603	22.311	22.914	0.097		Track_1382	1.005	18.09	19.095	0.18
Track_1383	1	1.2	2.2	0.202		Track_1383	0.603	22.713	23.316	0.052		Track_1383	1.005	20.904	21.909	0.072
Track_1384	1	0	1	0.241		Track_1384	0.603	22.713	23.316	0.044		Track_1384	1.005	21.909	22.914	0.071
Track_1385	1	0	1	0.61		Track_1385	0.603	22.713	23.316	0.159		Track_1385	1.005	22.11	23.115	0.066
Track_1386	1	0	1	0.239		Track_1386	0.603	22.713	23.316	0.072		Track_1386	1.005	23.115	24.12	0.066
Track_1387	1	0.2	1.2	0.003		Track_1387	0.603	23.718	24.321	0.261		Track_1387	1.005	23.919	24.924	0.058
Track_1388	1	0.2	1.2	0.176		Track_1388	0.603	23.316	23.919	0.065		Track_1388	1.005	25.125	26.13	0.053
Track_1389	1	0	1	0.089		Track_1389	0.603	23.316	23.919	0.024		Track_1389	1.005	25.728	26.733	0.045
Track_1390	1	0	1	0.066		Track_1390	0.603	23.718	24.321	0.048		Track_1390	1.005	25.527	26.532	0.121
Track_1391	1	0.2	1.2	1.075		Track_1391	0.603	23.919	24.522	0.474		Track_1391	1.005	27.738	28.743	0.023
Track_1392	1	2	3	0.136		Track_1392	0.603	24.522	25.125	0.726		Track_1392	1.005	28.14	29.145	0.007
Track_1393	1	2.8	3.8	0.15		Track_1393	0.603	25.326	25.929	0.053		Track_1393	1.005	28.542	29.547	0.114
Track_1394	1	2.8	3.8	0.78		Track_1394	0.603	25.527	26.13	0.1		Track_1394	1.005	28.743	29.748	0.088
Track_1395	1	2.6	3.6	0.153		Track_1395	0.603	26.934	27.537	0.602		Track_1395	1.005	29.346	30.351	0.081
Track_1396	1	2.6	3.6	0.713		Track_1396	0.603	27.135	27.738	0.037		Track_1396	1.005	30.552	31.557	0.128
Track_1397	1	3.4	4.4	0.183		Track_1397	0.603	27.336	27.939	0.165		Track_1397	1.005	31.758	32.763	0.031
Track_1398	1	3.6	4.6	1.018		Track_1398	0.603	27.738	28.341	0.058		Track_1398	1.005	31.758	32.763	0.09
Track_1399	1	3.6	4.6	0.896		Track_1399	0.603	27.939	28.542	0.073		Track_1399	1.005	32.562	33.567	0.085
Track_1400	1	3.4	4.4	0.073		Track_1400	0.603	28.542	29.145	0.302		Track_1400	1.005	32.16	33.165	0.115
Track_1401	1	4.2	5.2	0.104		Track_1401	0.603	28.14	28.743	0.273		Track_1401	1.005	33.366	34.371	0.021
Track_1402	1	4.4	5.4	0.255		Track_1402	0.603	28.743	29.346	0.039		Track_1402	1.005	35.175	36.18	0.604
Track_1403	1	4	5	0.176		Track_1403	0.603	28.743	29.346	0.136		Track_1403	1.005	35.175	36.18	0.568
Track_1404	1	5.2	6.2	0.457		Track_1404	0.603	28.944	29.547	0.052		Track_1404	1.005	35.376	36.381	0.517
Track_1405	1	5.4	6.4	0.113		Track_1405	0.603	28.944	29.547	0.019		Track_1405	1.005	35.577	36.582	0.128
Track_1406	1	5.8	6.8	0.439		Track_1406	0.603	29.346	29.949	0.158		Track_1406	1.005	35.979	36.984	0.066
Track_1407	1	5.8	6.8	0.226		Track_1407	0.603	29.748	30.351	1.147		Track_1407	1.005	37.587	38.592	0.037
Track_1408	1	6	7	0.462		Track_1408	0.603	29.949	30.552	0.175		Track_1408	1.005	37.788	38.793	0.052
Track_1409	1	6.2	7.2	0.212		Track_1409	0.603	29.949	30.552	0.688		Track_1409	1.005	38.793	39.798	0.037
Track_1410	1	6.4	7.4	0.021		Track_1410	0.603	30.15	30.753	0.96		Track_1410	1.005	38.994	39.999	0.061
Track_1411	1	6.4	7.4	0.133		Track_1411	0.603	30.15	30.753	1.091		Track_1411	1.005	40.2	41.205	0.095
Track_1412	1	6	7	0.407		Track_1412	0.603	30.351	30.954	0.105		Track_1412	1.005	41.607	42.612	0.026
Track_1413	1	6.8	7.8	0.138		Track_1413	0.603	30.552	31.155	0.053		Track_1413	1.005	40.401	41.406	0.399
Track_1414	1	7	8	0.235		Track_1414	0.603	30.552	31.155	0.436		Track_1414	1.005	41.808	42.813	0.012
Track_1415	1	7	8	0.142		Track_1415	0.603	31.959	32.562	0.111		Track_1415	1.005	42.411	43.416	0.049
Track_1416	1	7.2	8.2	0.358		Track_1416	0.603	32.562	33.165	0.098		Track_1416	1.005	44.22	45.225	0.31
Track_1417	1	7.6	8.6	0.091		Track_1417	0.603	32.964	33.567	0.046		Track_1417	1.005	44.622	45.627	0.781
Track_1418	1	7.8	8.8	0.059		Track_1418	0.603	32.964	33.567	0.056		Track_1418	1.005	48.642	49.647	0.047
Track_1419	1	8	9	0.506		Track_1419	0.603	32.964	33.567	0.037		Track_1419	1.005	51.456	52.461	0.083
Track_1420	1	8.8	9.8	0.315		Track_1420	0.603	33.768	34.371	0.084		Track_1420	1.005	51.456	52.461	0.097
Track_1421	1	9	10	0.044		Track_1421	0.603	33.969	34.572	0.057		Track_1421	1.005	52.059	53.064	0.163
Track_1422	1	8.8	9.8	0.077		Track_1422	0.603	34.572	35.175	0.099		Track_1422	1.005	52.662	53.667	0.46
Track_1423	1	9.2	10.2	0.038		Track_1423	0.603	34.371	34.974	0.18		Track_1423	1.005	53.064	54.069	0.241
Track_1424	1	9.6	10.6	0.083		Track_1424	0.603	34.773	35.376	0.028		Track_1424	1.005	52.863	53.868	0.008
Track_1425	1	9.6	10.6	0.208		Track_1425	0.603	34.974	35.577	0.536		Track_1425	1.005	54.873	55.878	0.067
Track_1426	1	9.6	10.6	0.163		Track_1426	0.603	35.376	35.979	0.088		Track_1426	1.005	54.069	55.074	0.826
Track_1427	1	10	11	0.169		Track_1427	0.603	35.577	36.18	0.053		Track_1427	1.005	54.069	55.074	0.297
Track_1428	1	10.2	11.2	0.175		Track_1428	0.603	36.381	36.984	0.302		Track_1428	1.005	57.285	58.29	0.295
Track_1429	1	9.8	10.8	0.639		Track_1429	0.603	35.979	36.582	0.194		Track_1429	1.005	58.089	59.094	1.063
Track_1430	1	10.2	11.2	0.172		Track_1430	0.603	36.582	37.185	0.801		Track_1430	1.206	0.201	1.407	0.333
Track_1431	1	10.4	11.4	0.296		Track_1431	0.603	36.582	37.185	0.041		Track_1431	1.206	0.201	1.407	1.394
Track_1432	1	10.4	11.4	1.294		Track_1432	0.603	36.984	37.587	0.686		Track_1432	1.206	0.201	1.407	0.071
Track_1433	1	10.6	11.6	0.053		Track_1433	0.603	36.783	37.386	0.037		Track_1433	1.206	0.402	1.608	0.06
Track_1434	1	10.6	11.6	0.252		Track_1434	0.603	36.984	37.587	0.054		Track_1434	1.206	1.407	2.613	0.282
Track_1435	1	10.6	11.6	0.099		Track_1435	0.603	37.587	38.19	0.071		Track_1435	1.206	2.211	3.417	0.022
Track_1436	1	10.8	11.8	0.294		Track_1436	0.603	37.185	37.788	0.033		Track_1436	1.206	2.01	3.216	0.104
Track_1437	1	10.8	11.8	0.26		Track_1437	0.603	38.391	38.994	0.057		Track_1437	1.206	2.01	3.216	0.231
Track_1438	1	11.2	12.2	0.297		Track_1438	0.603	38.592	39.195	0.18		Track_1438	1.206	3.015	4.221	0.629
Track_1439	1	11.2	12.2	0.358		Track_1439	0.603	39.195	39.798	0.063		Track_1439	1.206	4.221	5.427	0.05
Track_1440	1	12	13	0.103		Track_1440	0.603	39.195	39.798	0.095		Track_1440	1.206	5.427	6.633	0.184
Track_1441	1	12	13	0.226		Track_1441	0.603	39.195	39.798	0.038		Track_1441	1.206	6.03	7.236	0.064
Track_1442	1	12.4	13.4	0.115		Track_1442	0.603	39.396	39.999	0.023		Track_1442	1.206	6.432	7.638	0.04
Track_1443	1	13	14	0.12		Track_1443	0.603	39.798	40.401	0.054		Track_1443	1.206	7.839	9.045	0.012
Track_1444	1	13.2	14.2	0.057		Track_1444	0.603	39.999	40.602	0.064		Track_1444	1.206	8.04	9.246	0.807
Track_1445	1	13.2	14.2	0.018		Track_1445	0.603	39.999	40.602	0.085		Track_1445	1.206	8.241	9.447	0.267
Track_1446	1	13.6	14.6	0.15		Track_1446	0.603	41.205	41.808	0.165		Track_1446	1.206	8.844	10.05	0.412
Track_1447	1	13.6	14.6	0.182		Track_1447	0.603	41.205	41.808	0.065		Track_1447	1.206	9.246	10.452	0.33
Track_1448	1	13.8	14.8	0.275		Track_1448	0.603	40.602	41.205	1.116		Track_1448	1.206	10.653	11.859	0.598
Track_1449	1	14	15	0.24		Track_1449	0.603	41.406	42.009	0.693		Track_1449	1.206	11.055	12.261	0.253
Track_1450	1	14	15	0.092		Track_1450	0.603	41.406	42.009	0.033		Track_1450	1.206	11.859	13.065	0.245
Track_1451	1	14.4	15.4	0.208		Track_1451	0.603	42.21	42.813	0.17		Track_1451	1.206	12.06	13.266	0.043
Track_1452	1	14.6	15.6	0.185		Track_1452	0.603	42.21	42.813	0.025		Track_1452	1.206	13.065	14.271	0.72
Track_1453	1	14.6	15.6	0.53		Track_1453	0.603	42.411	43.014	0.071		Track_1453	1.206	13.065	14.271	0.104
Track_1454	1	14.6	15.6	0.69		Track_1454	0.603	42.411	43.014	0.134		Track_1454	1.206	13.266	14.472	0.163
Track_1455	1	14.8	15.8	0.676		Track_1455	0.603	42.411	43.014	0.056		Track_1455	1.206	13.668	14.874	0.135
Track_1456	1	14.8	15.8	0.209		Track_1456	0.603	43.416	44.019	0.102		Track_1456	1.206	13.869	15.075	0.19
Track_1457	1	15	16	0.406		Track_1457	0.603	42.612	43.215	0.169		Track_1457	1.206	14.874	16.08	0.169
Track_1458	1	15.8	16.8	0.07		Track_1458	0.603	45.225	45.828	0.061		Track_1458	1.206	17.286	18.492	0.134
Track_1459	1	15.6	16.6	0.107		Track_1459	0.603	45.024	45.627	0.036		Track_1459	1.206	19.095	20.301	0.125
Track_1460	1	16	17	0.157		Track_1460	0.603	46.23	46.833	0.074		Track_1460	1.206	21.909	23.115	0.029
Track_1461	1	16	17	0.101		Track_1461	0.603	46.632	47.235	0.037		Track_1461	1.206	24.522	25.728	0.173
Track_1462	1	16.2	17.2	0.137		Track_1462	0.603	47.034	47.637	0.143		Track_1462	1.206	27.336	28.542	0.789
Track_1463	1	16.4	17.4	0.542		Track_1463	0.603	47.637	48.24	0.061		Track_1463	1.206	26.532	27.738	0.585
Track_1464	1	16.4	17.4	0.871		Track_1464	0.603	47.637	48.24	0.891		Track_1464	1.206	26.733	27.939	0.192
Track_1465	1	16.4	17.4	0.17		Track_1465	0.603	48.441	49.044	1.063		Track_1465	1.206	25.326	26.532	0.042
Track_1466	1	17.2	18.2	0.156		Track_1466	0.603	49.446	50.049	0.023		Track_1466	1.206	28.944	30.15	0.302
Track_1467	1	17.2	18.2	0.186		Track_1467	0.603	49.446	50.049	0.043		Track_1467	1.206	29.145	30.351	0.073
Track_1468	1	17	18	0.228		Track_1468	0.603	49.848	50.451	0.064		Track_1468	1.206	29.145	30.351	0.132
Track_1469	1	17.2	18.2	0.826		Track_1469	0.603	50.25	50.853	0.039		Track_1469	1.206	30.753	31.959	0.039
Track_1470	1	17	18	0.127		Track_1470	0.603	50.652	51.255	1.015		Track_1470	1.206	32.562	33.768	0.178
Track_1471	1	17.6	18.6	0.042		Track_1471	0.603	50.451	51.054	1.028		Track_1471	1.206	33.366	34.572	0.052
Track_1472	1	17.6	18.6	0.254		Track_1472	0.603	50.853	51.456	0.669		Track_1472	1.206	33.567	34.773	0.12
Track_1473	1	17.8	18.8	0.338		Track_1473	0.603	51.456	52.059	0.042		Track_1473	1.206	34.371	35.577	0.662
Track_1474	1	18.2	19.2	0		Track_1474	0.603	51.456	52.059	0.106		Track_1474	1.206	34.572	35.778	0.661
Track_1475	1	18.4	19.4	0.099		Track_1475	0.603	52.059	52.662	0.292		Track_1475	1.206	34.974	36.18	0.023
Track_1476	1	18.6	19.6	0.06		Track_1476	0.603	52.461	53.064	0.07		Track_1476	1.206	35.778	36.984	1.035
Track_1477	1	18.8	19.8	0.041		Track_1477	0.603	52.26	52.863	0.078		Track_1477	1.206	35.979	37.185	0.315
Track_1478	1	18.8	19.8	0.117		Track_1478	0.603	53.466	54.069	0.206		Track_1478	1.206	36.984	38.19	0.455
Track_1479	1	19.4	20.4	0.187		Track_1479	0.603	53.265	53.868	0.1		Track_1479	1.206	37.989	39.195	0.611
Track_1480	1	19	20	0.234		Track_1480	0.603	53.466	54.069	0.026		Track_1480	1.206	41.406	42.612	0.857
Track_1481	1	19.8	20.8	0.396		Track_1481	0.603	53.667	54.27	0.021		Track_1481	1.206	42.009	43.215	0.182
Track_1482	1	19.8	20.8	1.511		Track_1482	0.603	53.868	54.471	0.311		Track_1482	1.206	43.617	44.823	0.371
Track_1483	1	20	21	0.014		Track_1483	0.603	53.868	54.471	0.059		Track_1483	1.206	44.421	45.627	0.175
Track_1484	1	20	21	0.412		Track_1484	0.603	54.069	54.672	0.945		Track_1484	1.206	44.421	45.627	0.162
Track_1485	1	20.2	21.2	0.211		Track_1485	0.603	54.471	55.074	0.062		Track_1485	1.206	44.622	45.828	0.254
Track_1486	1	20.4	21.4	0.114		Track_1486	0.603	54.873	55.476	0.11		Track_1486	1.206	45.828	47.034	0.934
Track_1487	1	20.2	21.2	0.089		Track_1487	0.603	54.873	55.476	0.051		Track_1487	1.206	46.23	47.436	0.081
Track_1488	1	21.2	22.2	0.196		Track_1488	0.603	55.677	56.28	0.077		Track_1488	1.206	46.833	48.039	0.151
Track_1489	1	21.4	22.4	0.14		Track_1489	0.603	55.878	56.481	0.162		Track_1489	1.206	47.034	48.24	0.143
Track_1490	1	21.4	22.4	0.295		Track_1490	0.603	55.074	55.677	0.075		Track_1490	1.206	49.245	50.451	0.393
Track_1491	1	22.2	23.2	0.302		Track_1491	0.603	56.28	56.883	0.043		Track_1491	1.206	50.049	51.255	0.045
Track_1492	1	22.2	23.2	0.851		Track_1492	0.603	56.682	57.285	0.079		Track_1492	1.206	50.451	51.657	0.13
Track_1493	1	22.4	23.4	0.106		Track_1493	0.603	56.883	57.486	0.047		Track_1493	1.206	50.853	52.059	0.069
Track_1494	1	22.4	23.4	0.201		Track_1494	0.603	57.084	57.687	0.23		Track_1494	1.206	51.456	52.662	0.069
Track_1495	1	22.4	23.4	0.215		Track_1495	0.603	57.285	57.888	0.288		Track_1495	1.206	53.064	54.27	0.079
Track_1496	1	22.6	23.6	0.14		Track_1496	0.603	58.692	59.295	0.822		Track_1496	1.206	52.863	54.069	0.349
Track_1497	1	22.6	23.6	0.846		Track_1497	0.603	57.888	58.491	0.022		Track_1497	1.206	53.064	54.27	0.36
Track_1498	1	22.6	23.6	0.134		Track_1498	0.603	57.687	58.29	0.061		Track_1498	1.206	52.662	53.868	0.032
Track_1499	1	23	24	1.013		Track_1499	0.603	59.094	59.697	0.133		Track_1499	1.206	52.662	53.868	0.575
Track_1500	1	23	24	0.414		Track_1500	0.603	59.094	59.697	0.146		Track_1500	1.206	52.863	54.069	0.02
Track_1501	1	23.2	24.2	0.228		Track_1501	0.603	59.295	59.898	0.046		Track_1501	1.206	57.084	58.29	0.224
Track_1502	1	23.4	24.4	0.163		Track_1502	0.603	59.295	59.898	0.006		Track_1502	1.206	57.687	58.893	0.026
Track_1503	1	23.6	24.6	0.18		Track_1503	0.603	59.295	59.898	0.167		Track_1503	1.206	58.692	59.898	0.071
Track_1504	1	24	25	0.185		Track_1504	0.603	59.295	59.898	0.171		Track_1504	1.407	0	1.407	0.681
Track_1505	1	24.4	25.4	0.266		Track_1505	0.804	2.01	2.814	0.063		Track_1505	1.407	0	1.407	0.06
Track_1506	1	23.6	24.6	0.301		Track_1506	0.804	2.211	3.015	0.049		Track_1506	1.407	0	1.407	0.068
Track_1507	1	24.6	25.6	0.199		Track_1507	0.804	1.608	2.412	0.113		Track_1507	1.407	3.216	4.623	0.936
Track_1508	1	25.2	26.2	0.041		Track_1508	0.804	0.603	1.407	0.5		Track_1508	1.407	3.216	4.623	0.144
Track_1509	1	25.4	26.4	0.16		Track_1509	0.804	0	0.804	0.519		Track_1509	1.407	3.015	4.422	0.038
Track_1510	1	25.6	26.6	0.051		Track_1510	0.804	0	0.804	0.057		Track_1510	1.407	3.417	4.824	0.231
Track_1511	1	26	27	0.242		Track_1511	0.804	0	0.804	0.501		Track_1511	1.407	3.819	5.226	0.187
Track_1512	1	26	27	0.417		Track_1512	0.804	0	0.804	0.104		Track_1512	1.407	4.623	6.03	0.048
Track_1513	1	26	27	0.698		Track_1513	0.804	0	0.804	0.767		Track_1513	1.407	4.623	6.03	0.332
Track_1514	1	26.8	27.8	0.088		Track_1514	0.804	0	0.804	0.248		Track_1514	1.407	6.432	7.839	0.018
Track_1515	1	27	28	0.101		Track_1515	0.804	0	0.804	0.021		Track_1515	1.407	6.633	8.04	0.94
Track_1516	1	27	28	0.633		Track_1516	0.804	0	0.804	0.044		Track_1516	1.407	6.633	8.04	0.044
Track_1517	1	27.2	28.2	0.17		Track_1517	0.804	0	0.804	0.537		Track_1517	1.407	8.442	9.849	0.399
Track_1518	1	28	29	0.084		Track_1518	0.804	3.015	3.819	0.036		Track_1518	1.407	9.849	11.256	0.619
Track_1519	1	28.4	29.4	0.099		Track_1519	0.804	3.417	4.221	0.047		Track_1519	1.407	10.452	11.859	0.358
Track_1520	1	28.6	29.6	0.408		Track_1520	0.804	3.819	4.623	0.397		Track_1520	1.407	10.452	11.859	0.282
Track_1521	1	28.4	29.4	0.465		Track_1521	0.804	3.618	4.422	0.159		Track_1521	1.407	12.462	13.869	0.016
Track_1522	1	28.4	29.4	0.195		Track_1522	0.804	4.422	5.226	0.058		Track_1522	1.407	13.065	14.472	0.173
Track_1523	1	28.4	29.4	0.096		Track_1523	0.804	4.221	5.025	0.086		Track_1523	1.407	13.266	14.673	0.169
Track_1524	1	28.8	29.8	0.169		Track_1524	0.804	4.824	5.628	0.039		Track_1524	1.407	13.266	14.673	0.029
Track_1525	1	28.2	29.2	0.749		Track_1525	0.804	5.226	6.03	0.056		Track_1525	1.407	13.668	15.075	0.065
Track_1526	1	29.4	30.4	0.166		Track_1526	0.804	5.427	6.231	0.074		Track_1526	1.407	16.482	17.889	1.129
Track_1527	1	29.2	30.2	0.068		Track_1527	0.804	6.432	7.236	0.145		Track_1527	1.407	17.688	19.095	0.104
Track_1528	1	29.8	30.8	0.188		Track_1528	0.804	6.432	7.236	0.577		Track_1528	1.407	18.894	20.301	0.152
Track_1529	1	29.8	30.8	0.945		Track_1529	0.804	6.633	7.437	0.035		Track_1529	1.407	19.899	21.306	0.027
Track_1530	1	30	31	0.409		Track_1530	0.804	6.834	7.638	0.628		Track_1530	1.407	24.12	25.527	0.071
Track_1531	1	30.2	31.2	0.27		Track_1531	0.804	7.236	8.04	0.252		Track_1531	1.407	24.924	26.331	0.019
Track_1532	1	30	31	0.873		Track_1532	0.804	8.844	9.648	0.028		Track_1532	1.407	26.13	27.537	0.032
Track_1533	1	30.2	31.2	0.932		Track_1533	0.804	8.844	9.648	0.019		Track_1533	1.407	25.326	26.733	0.157
Track_1534	1	30.4	31.4	0.156		Track_1534	0.804	9.648	10.452	1.343		Track_1534	1.407	34.371	35.778	0.07
Track_1535	1	30.4	31.4	1.289		Track_1535	0.804	9.246	10.05	0.034		Track_1535	1.407	34.773	36.18	0.2
Track_1536	1	31	32	0.08		Track_1536	0.804	10.452	11.256	0.135		Track_1536	1.407	34.572	35.979	0.683
Track_1537	1	31	32	0.04		Track_1537	0.804	11.457	12.261	0.012		Track_1537	1.407	38.592	39.999	0.164
Track_1538	1	31	32	0.279		Track_1538	0.804	10.251	11.055	0.012		Track_1538	1.407	38.592	39.999	0.101
Track_1539	1	31.4	32.4	0.675		Track_1539	0.804	10.854	11.658	0.048		Track_1539	1.407	38.793	40.2	0.239
Track_1540	1	31.4	32.4	0.095		Track_1540	0.804	12.462	13.266	0.144		Track_1540	1.407	39.195	40.602	0.681
Track_1541	1	31.2	32.2	0.061		Track_1541	0.804	12.864	13.668	0.135		Track_1541	1.407	41.205	42.612	0.03
Track_1542	1	31.8	32.8	0.216		Track_1542	0.804	12.864	13.668	0.107		Track_1542	1.407	44.22	45.627	0.166
Track_1543	1	32	33	0.085		Track_1543	0.804	13.668	14.472	0.019		Track_1543	1.407	44.421	45.828	0.08
Track_1544	1	32	33	0.16		Track_1544	0.804	13.467	14.271	0.008		Track_1544	1.407	48.039	49.446	0.739
Track_1545	1	32	33	0.133		Track_1545	0.804	13.668	14.472	0.022		Track_1545	1.407	49.446	50.853	0.846
Track_1546	1	32.2	33.2	0.099		Track_1546	0.804	13.869	14.673	0.023		Track_1546	1.407	49.647	51.054	0.467
Track_1547	1	32.2	33.2	0.3		Track_1547	0.804	14.271	15.075	0.75		Track_1547	1.407	50.25	51.657	0.039
Track_1548	1	33	34	0.111		Track_1548	0.804	14.271	15.075	0.305		Track_1548	1.407	50.652	52.059	0.705
Track_1549	1	33	34	0.182		Track_1549	0.804	14.271	15.075	0.018		Track_1549	1.407	53.667	55.074	0.161
Track_1550	1	33	34	0.356		Track_1550	0.804	14.472	15.276	0.054		Track_1550	1.608	0	1.608	0.982
Track_1551	1	33.6	34.6	0.079		Track_1551	0.804	14.874	15.678	0.038		Track_1551	1.608	0.402	2.01	0.113
Track_1552	1	33.6	34.6	0.602		Track_1552	0.804	15.075	15.879	0.34		Track_1552	1.608	0.804	2.412	0.559
Track_1553	1	34.4	35.4	0.014		Track_1553	0.804	15.075	15.879	0.118		Track_1553	1.608	1.206	2.814	0.384
Track_1554	1	34.4	35.4	0.146		Track_1554	0.804	15.276	16.08	0.182		Track_1554	1.608	1.407	3.015	0.969
Track_1555	1	34.6	35.6	0.132		Track_1555	0.804	15.477	16.281	0.118		Track_1555	1.608	1.407	3.015	0.267
Track_1556	1	34.8	35.8	0.144		Track_1556	0.804	16.482	17.286	0.246		Track_1556	1.608	2.613	4.221	0.716
Track_1557	1	34.8	35.8	0.845		Track_1557	0.804	17.286	18.09	0.057		Track_1557	1.608	4.623	6.231	0.327
Track_1558	1	35	36	0.413		Track_1558	0.804	17.085	17.889	0.003		Track_1558	1.608	7.437	9.045	0.077
Track_1559	1	35	36	1.066		Track_1559	0.804	17.487	18.291	0.005		Track_1559	1.608	7.236	8.844	0.565
Track_1560	1	35.4	36.4	0.056		Track_1560	0.804	17.688	18.492	0.082		Track_1560	1.608	11.859	13.467	0.344
Track_1561	1	35.2	36.2	0.267		Track_1561	0.804	16.08	16.884	0.044		Track_1561	1.608	12.864	14.472	0.99
Track_1562	1	36	37	0.102		Track_1562	0.804	19.296	20.1	0.049		Track_1562	1.608	14.271	15.879	0.044
Track_1563	1	36	37	0.164		Track_1563	0.804	18.693	19.497	0.063		Track_1563	1.608	14.472	16.08	0.062
Track_1564	1	36.2	37.2	0.154		Track_1564	0.804	19.296	20.1	0.047		Track_1564	1.608	17.487	19.095	0.691
Track_1565	1	36.6	37.6	0.234		Track_1565	0.804	18.693	19.497	0.033		Track_1565	1.608	18.09	19.698	0.317
Track_1566	1	37.2	38.2	0.501		Track_1566	0.804	18.492	19.296	0.292		Track_1566	1.608	19.899	21.507	0.298
Track_1567	1	36.8	37.8	0.157		Track_1567	0.804	19.899	20.703	0.125		Track_1567	1.608	20.1	21.708	1.084
Track_1568	1	37.4	38.4	0.12		Track_1568	0.804	19.899	20.703	0.38		Track_1568	1.608	20.301	21.909	0.199
Track_1569	1	37.6	38.6	0.401		Track_1569	0.804	20.1	20.904	0.072		Track_1569	1.608	20.502	22.11	0.027
Track_1570	1	37.8	38.8	0.144		Track_1570	0.804	20.703	21.507	0.451		Track_1570	1.608	22.311	23.919	0.163
Track_1571	1	38.2	39.2	1.143		Track_1571	0.804	21.306	22.11	0.84		Track_1571	1.608	25.527	27.135	0.816
Track_1572	1	38.2	39.2	0.055		Track_1572	0.804	21.507	22.311	0.046		Track_1572	1.608	27.738	29.346	0.432
Track_1573	1	38	39	0.102		Track_1573	0.804	21.708	22.512	0.218		Track_1573	1.608	30.753	32.361	0.319
Track_1574	1	38.8	39.8	0.161		Track_1574	0.804	22.713	23.517	0.974		Track_1574	1.608	34.974	36.582	0.082
Track_1575	1	38.4	39.4	0.293		Track_1575	0.804	22.713	23.517	0.09		Track_1575	1.608	34.974	36.582	0.479
Track_1576	1	39	40	0.172		Track_1576	0.804	22.311	23.115	0.085		Track_1576	1.608	35.778	37.386	1.028
Track_1577	1	39.2	40.2	0.064		Track_1577	0.804	23.919	24.723	0.079		Track_1577	1.608	36.381	37.989	0.54
Track_1578	1	39.2	40.2	0.567		Track_1578	0.804	24.522	25.326	0.041		Track_1578	1.608	38.592	40.2	0.466
Track_1579	1	38.4	39.4	0.57		Track_1579	0.804	24.522	25.326	0.477		Track_1579	1.608	39.597	41.205	0.258
Track_1580	1	39.6	40.6	0.084		Track_1580	0.804	24.723	25.527	0.026		Track_1580	1.608	39.597	41.205	0.131
Track_1581	1	40	41	0.203		Track_1581	0.804	24.924	25.728	0.033		Track_1581	1.608	42.411	44.019	1.58
Track_1582	1	40	41	0.139		Track_1582	0.804	27.738	28.542	0.113		Track_1582	1.608	42.21	43.818	0.514
Track_1583	1	40.4	41.4	0.025		Track_1583	0.804	28.14	28.944	0.059		Track_1583	1.608	47.235	48.843	0.24
Track_1584	1	40.4	41.4	0.164		Track_1584	0.804	28.944	29.748	0.093		Track_1584	1.608	48.843	50.451	0.48
Track_1585	1	40.4	41.4	0.171		Track_1585	0.804	29.949	30.753	0.039		Track_1585	1.608	50.451	52.059	0.735
Track_1586	1	41	42	0.291		Track_1586	0.804	31.155	31.959	0.02		Track_1586	1.608	52.26	53.868	0.209
Track_1587	1	40.8	41.8	0.768		Track_1587	0.804	29.346	30.15	0.205		Track_1587	1.608	54.471	56.079	0.224
Track_1588	1	40.8	41.8	0.154		Track_1588	0.804	29.346	30.15	0.667		Track_1588	1.608	54.27	55.878	0.324
Track_1589	1	41.4	42.4	0.392		Track_1589	0.804	31.155	31.959	0.058		Track_1589	1.608	54.873	56.481	0.05
Track_1590	1	41.4	42.4	0.334		Track_1590	0.804	31.557	32.361	0.974		Track_1590	1.608	54.471	56.079	0.064
Track_1591	1	41.6	42.6	0.072		Track_1591	0.804	32.361	33.165	0.28		Track_1591	1.608	56.28	57.888	0.035
Track_1592	1	42	43	0.28		Track_1592	0.804	32.964	33.768	0.041		Track_1592	1.608	57.888	59.496	0.097
Track_1593	1	42.8	43.8	0.074		Track_1593	0.804	33.366	34.17	0.056		Track_1593	1.809	0	1.809	0.351
Track_1594	1	42.8	43.8	0.247		Track_1594	0.804	32.562	33.366	0.109		Track_1594	1.809	0	1.809	0.106
Track_1595	1	43.2	44.2	0.013		Track_1595	0.804	33.768	34.572	0.177		Track_1595	1.809	0	1.809	0.409
Track_1596	1	43.2	44.2	0.567		Track_1596	0.804	33.969	34.773	0.063		Track_1596	1.809	1.005	2.814	0.186
Track_1597	1	43.6	44.6	0.219		Track_1597	0.804	34.572	35.376	0.037		Track_1597	1.809	1.809	3.618	0.129
Track_1598	1	44.2	45.2	0.04		Track_1598	0.804	34.17	34.974	0.287		Track_1598	1.809	2.211	4.02	0.672
Track_1599	1	44.4	45.4	0.091		Track_1599	0.804	35.175	35.979	0.108		Track_1599	1.809	3.618	5.427	1.298
Track_1600	1	45	46	0.369		Track_1600	0.804	35.175	35.979	0.067		Track_1600	1.809	5.427	7.236	0.531
Track_1601	1	45.2	46.2	0.17		Track_1601	0.804	36.381	37.185	0.162		Track_1601	1.809	8.643	10.452	0.132
Track_1602	1	45	46	0.14		Track_1602	0.804	36.984	37.788	0.492		Track_1602	1.809	12.663	14.472	0.131
Track_1603	1	46.2	47.2	0.827		Track_1603	0.804	36.984	37.788	0.035		Track_1603	1.809	13.668	15.477	0.123
Track_1604	1	46.4	47.4	0.036		Track_1604	0.804	36.984	37.788	0.362		Track_1604	1.809	13.467	15.276	0.514
Track_1605	1	46.6	47.6	1.214		Track_1605	0.804	37.185	37.989	0.138		Track_1605	1.809	13.467	15.276	0.963
Track_1606	1	46.6	47.6	0.113		Track_1606	0.804	37.788	38.592	0.115		Track_1606	1.809	14.271	16.08	0.177
Track_1607	1	46.8	47.8	0.237		Track_1607	0.804	37.386	38.19	0.373		Track_1607	1.809	15.075	16.884	0.255
Track_1608	1	46.8	47.8	0.09		Track_1608	0.804	37.386	38.19	1.117		Track_1608	1.809	15.477	17.286	1.171
Track_1609	1	47.4	48.4	0.125		Track_1609	0.804	38.994	39.798	0.398		Track_1609	1.809	16.08	17.889	0.486
Track_1610	1	47.6	48.6	0.643		Track_1610	0.804	39.195	39.999	0.333		Track_1610	1.809	16.884	18.693	0.271
Track_1611	1	47.6	48.6	1.181		Track_1611	0.804	39.999	40.803	0.369		Track_1611	1.809	17.487	19.296	0.288
Track_1612	1	47.8	48.8	0.169		Track_1612	0.804	41.205	42.009	0.219		Track_1612	1.809	18.894	20.703	0.161
Track_1613	1	47.8	48.8	0.101		Track_1613	0.804	41.205	42.009	0.109		Track_1613	1.809	19.296	21.105	0.1
Track_1614	1	48	49	0.263		Track_1614	0.804	41.004	41.808	0.117		Track_1614	1.809	19.899	21.708	0.025
Track_1615	1	48	49	0.851		Track_1615	0.804	41.205	42.009	0.342		Track_1615	1.809	21.909	23.718	0.022
Track_1616	1	48.2	49.2	0.093		Track_1616	0.804	40.2	41.004	0.184		Track_1616	1.809	27.336	29.145	0.095
Track_1617	1	48.2	49.2	0.078		Track_1617	0.804	41.607	42.411	0.042		Track_1617	1.809	25.527	27.336	0.034
Track_1618	1	49.2	50.2	0.056		Track_1618	0.804	41.406	42.21	0.068		Track_1618	1.809	30.15	31.959	0.18
Track_1619	1	49.2	50.2	0.024		Track_1619	0.804	42.411	43.215	0		Track_1619	1.809	31.356	33.165	0.294
Track_1620	1	49.2	50.2	0.76		Track_1620	0.804	42.411	43.215	0.364		Track_1620	1.809	32.361	34.17	0.034
Track_1621	1	49.6	50.6	0.258		Track_1621	0.804	43.416	44.22	0.241		Track_1621	1.809	32.16	33.969	0.803
Track_1622	1	49.4	50.4	0.237		Track_1622	0.804	42.813	43.617	0.055		Track_1622	1.809	39.597	41.406	0.357
Track_1623	1	49.6	50.6	0.13		Track_1623	0.804	43.215	44.019	0.05		Track_1623	1.809	45.627	47.436	0.208
Track_1624	1	50	51	0.204		Track_1624	0.804	43.014	43.818	0.068		Track_1624	1.809	47.034	48.843	0.487
Track_1625	1	50	51	1.445		Track_1625	0.804	43.617	44.421	0.04		Track_1625	1.809	47.637	49.446	0.665
Track_1626	1	49.4	50.4	0.251		Track_1626	0.804	44.22	45.024	0.105		Track_1626	1.809	53.868	55.677	0.075
Track_1627	1	50.6	51.6	0.152		Track_1627	0.804	44.019	44.823	0.637		Track_1627	1.809	58.089	59.898	0.162
Track_1628	1	51.4	52.4	0.264		Track_1628	0.804	44.421	45.225	0.209		Track_1628	1.809	58.089	59.898	0.145
Track_1629	1	51.8	52.8	0.61		Track_1629	0.804	44.421	45.225	0.052		Track_1629	2.01	0	2.01	0.565
Track_1630	1	51.8	52.8	0.261		Track_1630	0.804	45.627	46.431	0.162		Track_1630	2.01	0	2.01	1.244
Track_1631	1	51.8	52.8	0.763		Track_1631	0.804	46.431	47.235	0.499		Track_1631	2.01	0	2.01	0.017
Track_1632	1	53	54	0.788		Track_1632	0.804	46.23	47.034	0.035		Track_1632	2.01	0	2.01	0.117
Track_1633	1	53	54	0.12		Track_1633	0.804	46.431	47.235	0.938		Track_1633	2.01	6.633	8.643	1.455
Track_1634	1	53	54	0.271		Track_1634	0.804	44.823	45.627	0.017		Track_1634	2.01	7.638	9.648	0.275
Track_1635	1	53.2	54.2	0.074		Track_1635	0.804	46.23	47.034	0.924		Track_1635	2.01	9.849	11.859	0.016
Track_1636	1	53.4	54.4	0.611		Track_1636	0.804	47.235	48.039	0.059		Track_1636	2.01	17.889	19.899	0.287
Track_1637	1	53.4	54.4	0		Track_1637	0.804	47.235	48.039	0.099		Track_1637	2.01	22.512	24.522	0.231
Track_1638	1	53.4	54.4	0.195		Track_1638	0.804	47.838	48.642	0.029		Track_1638	2.01	23.115	25.125	0.36
Track_1639	1	53.6	54.6	0.058		Track_1639	0.804	47.838	48.642	1.021		Track_1639	2.01	24.12	26.13	0.027
Track_1640	1	53.6	54.6	0.072		Track_1640	0.804	48.24	49.044	0.042		Track_1640	2.01	29.145	31.155	0.219
Track_1641	1	54.2	55.2	0.876		Track_1641	0.804	47.034	47.838	0.518		Track_1641	2.01	36.381	38.391	0.542
Track_1642	1	54.2	55.2	0.228		Track_1642	0.804	49.245	50.049	0.558		Track_1642	2.01	37.788	39.798	0.259
Track_1643	1	53.8	54.8	0.15		Track_1643	0.804	49.647	50.451	0.059		Track_1643	2.01	38.793	40.803	0.127
Track_1644	1	54.8	55.8	0.029		Track_1644	0.804	49.647	50.451	0.037		Track_1644	2.01	43.818	45.828	0.469
Track_1645	1	54.6	55.6	0.967		Track_1645	0.804	50.652	51.456	0.042		Track_1645	2.01	46.431	48.441	0.075
Track_1646	1	54.8	55.8	0.035		Track_1646	0.804	50.853	51.657	0.842		Track_1646	2.01	48.24	50.25	0.502
Track_1647	1	54.6	55.6	0.167		Track_1647	0.804	51.456	52.26	0.084		Track_1647	2.01	48.24	50.25	0.432
Track_1648	1	55.2	56.2	0.423		Track_1648	0.804	51.255	52.059	0.016		Track_1648	2.01	51.657	53.667	0.092
Track_1649	1	55.2	56.2	0.459		Track_1649	0.804	53.466	54.27	0.356		Track_1649	2.01	51.858	53.868	0.383
Track_1650	1	55.2	56.2	0.123		Track_1650	0.804	53.265	54.069	0.068		Track_1650	2.01	55.476	57.486	0.812
Track_1651	1	55.4	56.4	0.107		Track_1651	0.804	54.27	55.074	0.207		Track_1651	2.01	56.682	58.692	0.434
Track_1652	1	56	57	0.071		Track_1652	0.804	54.27	55.074	0.935		Track_1652	2.01	56.883	58.893	0.065
Track_1653	1	56.6	57.6	0.116		Track_1653	0.804	54.069	54.873	0.68		Track_1653	2.211	0	2.211	0.066
Track_1654	1	56.6	57.6	0.256		Track_1654	0.804	54.069	54.873	0.77		Track_1654	2.211	0	2.211	0.299
Track_1655	1	56.4	57.4	0.02		Track_1655	0.804	54.873	55.677	0.132		Track_1655	2.211	10.251	12.462	0.124
Track_1656	1	56.4	57.4	0.275		Track_1656	0.804	55.074	55.878	0.312		Track_1656	2.211	10.854	13.065	0.47
Track_1657	1	57	58	0.348		Track_1657	0.804	55.878	56.682	0.12		Track_1657	2.211	11.457	13.668	0.189
Track_1658	1	58.6	59.6	0.059		Track_1658	0.804	55.275	56.079	0.217		Track_1658	2.211	11.658	13.869	0.116
Track_1659	1	58.6	59.6	0.186		Track_1659	0.804	56.682	57.486	0.111		Track_1659	2.211	11.658	13.869	0.186
Track_1660	1	58.6	59.6	0.086		Track_1660	0.804	56.883	57.687	0.047		Track_1660	2.211	13.869	16.08	1.127
Track_1661	1	58.6	59.6	0.087		Track_1661	0.804	58.089	58.893	0.406		Track_1661	2.211	15.678	17.889	0.117
Track_1662	1	58.4	59.4	0.156		Track_1662	0.804	58.29	59.094	0.075		Track_1662	2.211	16.482	18.693	0
Track_1663	1	58.6	59.6	0.289		Track_1663	0.804	57.486	58.29	0.334		Track_1663	2.211	16.683	18.894	0.676
Track_1664	1	58.6	59.6	0.174		Track_1664	0.804	58.893	59.697	0.06		Track_1664	2.211	19.497	21.708	0.722
Track_1665	1	58.6	59.6	0.928		Track_1665	0.804	59.094	59.898	0.1		Track_1665	2.211	20.1	22.311	0.266
Track_1666	1	58	59	0.925		Track_1666	0.804	59.094	59.898	0.081		Track_1666	2.211	20.703	22.914	0.487
Track_1667	1	58.2	59.2	0.262		Track_1667	0.804	59.094	59.898	0.071		Track_1667	2.211	21.909	24.12	0
Track_1668	1	57.8	58.8	0.047		Track_1668	0.804	59.094	59.898	0.076		Track_1668	2.211	24.522	26.733	0.03
Track_1669	1	58.6	59.6	0.767		Track_1669	0.804	59.094	59.898	0.097		Track_1669	2.211	24.522	26.733	0.023
Track_1670	1	58.2	59.2	0.219		Track_1670	1.005	1.407	2.412	0.018		Track_1670	2.211	26.934	29.145	0.089
Track_1671	1.2	1.6	2.8	0.307		Track_1671	1.005	0.804	1.809	0.101		Track_1671	2.211	31.758	33.969	0.076
Track_1672	1.2	0	1.2	0.217		Track_1672	1.005	1.608	2.613	0.074		Track_1672	2.211	32.16	34.371	0.101
Track_1673	1.2	0	1.2	0.521		Track_1673	1.005	0.402	1.407	0.057		Track_1673	2.211	38.793	41.004	0.177
Track_1674	1.2	0.4	1.6	0.307		Track_1674	1.005	0.201	1.206	0.105		Track_1674	2.211	39.597	41.808	1.05
Track_1675	1.2	0.6	1.8	1.105		Track_1675	1.005	0.402	1.407	0.011		Track_1675	2.211	43.215	45.426	0.364
Track_1676	1.2	0	1.2	0.037		Track_1676	1.005	0	1.005	0.164		Track_1676	2.211	45.426	47.637	0.587
Track_1677	1.2	0	1.2	0.175		Track_1677	1.005	0	1.005	0.087		Track_1677	2.211	50.25	52.461	1.224
Track_1678	1.2	1.2	2.4	0.183		Track_1678	1.005	0	1.005	0.241		Track_1678	2.211	53.064	55.275	0.232
Track_1679	1.2	2.6	3.8	0.207		Track_1679	1.005	2.412	3.417	0.084		Track_1679	2.211	56.682	58.893	0.047
Track_1680	1.2	2.8	4	0.707		Track_1680	1.005	2.814	3.819	0.052		Track_1680	2.211	56.883	59.094	0.253
Track_1681	1.2	2.2	3.4	0.586		Track_1681	1.005	3.417	4.422	0.317		Track_1681	2.412	0	2.412	0.057
Track_1682	1.2	2.2	3.4	0.615		Track_1682	1.005	4.02	5.025	0.173		Track_1682	2.412	0.402	2.814	0.318
Track_1683	1.2	2.2	3.4	0.03		Track_1683	1.005	4.02	5.025	0.138		Track_1683	2.412	1.608	4.02	0.262
Track_1684	1.2	3	4.2	0.114		Track_1684	1.005	4.824	5.829	0.121		Track_1684	2.412	9.648	12.06	0.128
Track_1685	1.2	3.6	4.8	0.271		Track_1685	1.005	4.623	5.628	0.009		Track_1685	2.412	12.261	14.673	1.088
Track_1686	1.2	3.4	4.6	0.105		Track_1686	1.005	5.427	6.432	0.1		Track_1686	2.412	14.271	16.683	0.281
Track_1687	1.2	4.2	5.4	1.038		Track_1687	1.005	6.03	7.035	0.201		Track_1687	2.412	20.904	23.316	1.585
Track_1688	1.2	4.4	5.6	0.599		Track_1688	1.005	6.432	7.437	0.023		Track_1688	2.412	21.507	23.919	0.422
Track_1689	1.2	4.4	5.6	0.674		Track_1689	1.005	6.633	7.638	0.006		Track_1689	2.412	24.924	27.336	0.07
Track_1690	1.2	4.2	5.4	0.834		Track_1690	1.005	6.633	7.638	0.023		Track_1690	2.412	27.738	30.15	0.645
Track_1691	1.2	4.4	5.6	0.276		Track_1691	1.005	6.633	7.638	0.018		Track_1691	2.412	29.346	31.758	0.352
Track_1692	1.2	4.6	5.8	0.275		Track_1692	1.005	7.035	8.04	0.014		Track_1692	2.412	34.17	36.582	0.688
Track_1693	1.2	4.8	6	0.172		Track_1693	1.005	8.241	9.246	0.221		Track_1693	2.412	37.788	40.2	0.01
Track_1694	1.2	4.8	6	0.286		Track_1694	1.005	7.839	8.844	0.052		Track_1694	2.412	41.406	43.818	0.032
Track_1695	1.2	5	6.2	1.473		Track_1695	1.005	9.045	10.05	0.791		Track_1695	2.412	45.225	47.637	0.018
Track_1696	1.2	5.2	6.4	0.176		Track_1696	1.005	9.648	10.653	0.071		Track_1696	2.412	48.24	50.652	0.017
Track_1697	1.2	5.2	6.4	0.208		Track_1697	1.005	10.251	11.256	0.06		Track_1697	2.613	0	2.613	0.025
Track_1698	1.2	5.6	6.8	0.221		Track_1698	1.005	10.452	11.457	0.057		Track_1698	2.613	2.211	4.824	0.097
Track_1699	1.2	5.8	7	0.133		Track_1699	1.005	11.658	12.663	0.031		Track_1699	2.613	4.623	7.236	0.021
Track_1700	1.2	5.8	7	0.086		Track_1700	1.005	11.457	12.462	0.079		Track_1700	2.613	5.226	7.839	0.278
Track_1701	1.2	6	7.2	0.15		Track_1701	1.005	11.658	12.663	0.012		Track_1701	2.613	11.658	14.271	0.192
Track_1702	1.2	6.4	7.6	0.582		Track_1702	1.005	12.261	13.266	0.065		Track_1702	2.613	23.316	25.929	0.167
Track_1703	1.2	7	8.2	0.179		Track_1703	1.005	12.462	13.467	0.022		Track_1703	2.613	24.522	27.135	0.172
Track_1704	1.2	7.4	8.6	0.665		Track_1704	1.005	13.467	14.472	0.018		Track_1704	2.613	25.326	27.939	0.329
Track_1705	1.2	7.6	8.8	0.247		Track_1705	1.005	14.07	15.075	0.375		Track_1705	2.613	29.346	31.959	0.496
Track_1706	1.2	7.6	8.8	0.3		Track_1706	1.005	13.266	14.271	1.345		Track_1706	2.613	31.959	34.572	0.681
Track_1707	1.2	8.2	9.4	0.289		Track_1707	1.005	14.673	15.678	0.115		Track_1707	2.613	34.974	37.587	0.453
Track_1708	1.2	8	9.2	0.666		Track_1708	1.005	14.673	15.678	0.073		Track_1708	2.613	38.793	41.406	0.06
Track_1709	1.2	8.4	9.6	0.076		Track_1709	1.005	14.673	15.678	0.626		Track_1709	2.613	49.245	51.858	2.39
Track_1710	1.2	8.6	9.8	0.255		Track_1710	1.005	15.678	16.683	0.068		Track_1710	2.814	0	2.814	0.133
Track_1711	1.2	9	10.2	0.068		Track_1711	1.005	15.477	16.482	0		Track_1711	2.814	3.015	5.829	0.629
Track_1712	1.2	9.2	10.4	0.155		Track_1712	1.005	17.286	18.291	0.148		Track_1712	2.814	3.015	5.829	0.293
Track_1713	1.2	9.2	10.4	0.095		Track_1713	1.005	17.487	18.492	0.547		Track_1713	2.814	4.623	7.437	0.031
Track_1714	1.2	10.2	11.4	0.194		Track_1714	1.005	17.889	18.894	0.191		Track_1714	2.814	5.628	8.442	0.101
Track_1715	1.2	10.2	11.4	0.254		Track_1715	1.005	18.291	19.296	0.019		Track_1715	2.814	9.447	12.261	0.559
Track_1716	1.2	10.2	11.4	0.133		Track_1716	1.005	18.693	19.698	0.149		Track_1716	2.814	14.07	16.884	0.351
Track_1717	1.2	10.4	11.6	0.11		Track_1717	1.005	18.693	19.698	0.103		Track_1717	2.814	28.743	31.557	0.503
Track_1718	1.2	10.4	11.6	0.641		Track_1718	1.005	20.703	21.708	0.158		Track_1718	2.814	31.356	34.17	0.025
Track_1719	1.2	10.6	11.8	0.289		Track_1719	1.005	20.502	21.507	0.008		Track_1719	2.814	31.557	34.371	0.132
Track_1720	1.2	10.6	11.8	0.079		Track_1720	1.005	20.904	21.909	0.01		Track_1720	2.814	32.562	35.376	0.102
Track_1721	1.2	11	12.2	0.1		Track_1721	1.005	21.105	22.11	0.098		Track_1721	2.814	32.763	35.577	0.225
Track_1722	1.2	11	12.2	0.408		Track_1722	1.005	21.105	22.11	0.044		Track_1722	2.814	35.979	38.793	0.148
Track_1723	1.2	11	12.2	0.174		Track_1723	1.005	22.914	23.919	0.026		Track_1723	2.814	42.21	45.024	0.043
Track_1724	1.2	11	12.2	0.191		Track_1724	1.005	23.316	24.321	0.107		Track_1724	2.814	42.612	45.426	1.031
Track_1725	1.2	11.2	12.4	1.255		Track_1725	1.005	23.718	24.723	0.116		Track_1725	2.814	49.446	52.26	0.035
Track_1726	1.2	11.6	12.8	0.047		Track_1726	1.005	23.517	24.522	0.463		Track_1726	2.814	56.682	59.496	1.79
Track_1727	1.2	12	13.2	0.478		Track_1727	1.005	24.12	25.125	0.707		Track_1727	3.015	4.02	7.035	0.542
Track_1728	1.2	12.6	13.8	0.163		Track_1728	1.005	24.12	25.125	0.784		Track_1728	3.015	10.452	13.467	0.482
Track_1729	1.2	12.6	13.8	0.264		Track_1729	1.005	24.924	25.929	0.306		Track_1729	3.015	32.964	35.979	0.041
Track_1730	1.2	13.2	14.4	0.477		Track_1730	1.005	25.326	26.331	0.135		Track_1730	3.216	0	3.216	0.067
Track_1731	1.2	14	15.2	0.184		Track_1731	1.005	25.527	26.532	0.156		Track_1731	3.216	0	3.216	0.011
Track_1732	1.2	13.8	15	0.493		Track_1732	1.005	25.929	26.934	0.129		Track_1732	3.216	0	3.216	0.084
Track_1733	1.2	14.6	15.8	0.178		Track_1733	1.005	26.331	27.336	0.119		Track_1733	3.216	0.603	3.819	0.145
Track_1734	1.2	14.6	15.8	0.059		Track_1734	1.005	26.733	27.738	0.144		Track_1734	3.216	3.015	6.231	0.029
Track_1735	1.2	14.8	16	0.356		Track_1735	1.005	27.135	28.14	0.036		Track_1735	3.216	5.628	8.844	0.36
Track_1736	1.2	14.8	16	0.151		Track_1736	1.005	28.341	29.346	0.042		Track_1736	3.216	9.045	12.261	0.13
Track_1737	1.2	15	16.2	0.214		Track_1737	1.005	28.14	29.145	0.204		Track_1737	3.216	10.452	13.668	0.299
Track_1738	1.2	15.4	16.6	0.042		Track_1738	1.005	28.944	29.949	0.054		Track_1738	3.216	16.08	19.296	0.259
Track_1739	1.2	15.4	16.6	0.68		Track_1739	1.005	29.346	30.351	0.084		Track_1739	3.216	18.291	21.507	1.357
Track_1740	1.2	15.8	17	0.672		Track_1740	1.005	29.145	30.15	0.013		Track_1740	3.216	20.502	23.718	0.04
Track_1741	1.2	15	16.2	0.104		Track_1741	1.005	30.15	31.155	0.206		Track_1741	3.216	27.939	31.155	0.649
Track_1742	1.2	15.8	17	0.189		Track_1742	1.005	30.15	31.155	0.203		Track_1742	3.216	33.567	36.783	1.218
Track_1743	1.2	17.2	18.4	0.078		Track_1743	1.005	30.753	31.758	0.546		Track_1743	3.216	39.597	42.813	0.205
Track_1744	1.2	16.6	17.8	0.252		Track_1744	1.005	31.356	32.361	0.113		Track_1744	3.216	46.833	50.049	0.061
Track_1745	1.2	17.4	18.6	1.467		Track_1745	1.005	32.361	33.366	0.053		Track_1745	3.216	56.682	59.898	0.262
Track_1746	1.2	17.6	18.8	0.262		Track_1746	1.005	32.361	33.366	0.037		Track_1746	3.417	0	3.417	0.42
Track_1747	1.2	17.6	18.8	0.053		Track_1747	1.005	32.763	33.768	0.023		Track_1747	3.417	0	3.417	0.206
Track_1748	1.2	17.8	19	0.416		Track_1748	1.005	33.567	34.572	0.029		Track_1748	3.417	4.422	7.839	0.014
Track_1749	1.2	17.8	19	0.017		Track_1749	1.005	32.964	33.969	0.068		Track_1749	3.417	8.241	11.658	0.093
Track_1750	1.2	18.2	19.4	0.22		Track_1750	1.005	35.175	36.18	0.246		Track_1750	3.417	8.643	12.06	0.805
Track_1751	1.2	18	19.2	0.323		Track_1751	1.005	35.577	36.582	0.161		Track_1751	3.417	21.105	24.522	0.386
Track_1752	1.2	18.8	20	0.052		Track_1752	1.005	35.376	36.381	0.064		Track_1752	3.417	28.542	31.959	0.246
Track_1753	1.2	20.4	21.6	0.085		Track_1753	1.005	36.18	37.185	0.704		Track_1753	3.417	39.999	43.416	1.012
Track_1754	1.2	20.8	22	0.256		Track_1754	1.005	36.783	37.788	0.896		Track_1754	3.417	42.813	46.23	0.308
Track_1755	1.2	20.8	22	0.149		Track_1755	1.005	37.587	38.592	0.072		Track_1755	3.417	56.28	59.697	0.062
Track_1756	1.2	21.4	22.6	0.124		Track_1756	1.005	37.587	38.592	0.097		Track_1756	3.618	1.407	5.025	2.014
Track_1757	1.2	22.4	23.6	0.013		Track_1757	1.005	38.592	39.597	0.048		Track_1757	3.618	4.824	8.442	0.634
Track_1758	1.2	22	23.2	0.068		Track_1758	1.005	37.989	38.994	0.051		Track_1758	3.618	17.085	20.703	0.389
Track_1759	1.2	23	24.2	0.497		Track_1759	1.005	38.19	39.195	0.03		Track_1759	3.618	23.517	27.135	0.148
Track_1760	1.2	22.8	24	0.163		Track_1760	1.005	38.793	39.798	0.744		Track_1760	3.618	24.924	28.542	0.745
Track_1761	1.2	22.8	24	0.046		Track_1761	1.005	39.396	40.401	0.957		Track_1761	3.618	30.15	33.768	0.303
Track_1762	1.2	23.2	24.4	0.935		Track_1762	1.005	39.597	40.602	0.203		Track_1762	3.618	36.18	39.798	0.591
Track_1763	1.2	23.2	24.4	0.1		Track_1763	1.005	39.798	40.803	0.175		Track_1763	3.618	56.28	59.898	0.032
Track_1764	1.2	24	25.2	0.328		Track_1764	1.005	41.004	42.009	0.038		Track_1764	3.819	0	3.819	0.16
Track_1765	1.2	23.8	25	0.111		Track_1765	1.005	41.205	42.21	0.192		Track_1765	3.819	0.603	4.422	0.673
Track_1766	1.2	23.8	25	0.17		Track_1766	1.005	40.2	41.205	0.078		Track_1766	3.819	12.06	15.879	0.222
Track_1767	1.2	25.2	26.4	0.265		Track_1767	1.005	41.607	42.612	0.033		Track_1767	3.819	30.15	33.969	0.58
Track_1768	1.2	25.2	26.4	0.146		Track_1768	1.005	41.607	42.612	0.508		Track_1768	3.819	34.974	38.793	0.333
Track_1769	1.2	25.2	26.4	1.053		Track_1769	1.005	41.607	42.612	0.035		Track_1769	3.819	55.476	59.295	0.424
Track_1770	1.2	25	26.2	0.295		Track_1770	1.005	42.009	43.014	0.848		Track_1770	4.02	4.824	8.844	1.556
Track_1771	1.2	25.6	26.8	0.119		Track_1771	1.005	42.411	43.416	1.076		Track_1771	4.02	6.231	10.251	0.836
Track_1772	1.2	25.4	26.6	0.785		Track_1772	1.005	42.813	43.818	0.131		Track_1772	4.02	15.678	19.698	0.252
Track_1773	1.2	26.2	27.4	0.21		Track_1773	1.005	42.813	43.818	0.233		Track_1773	4.02	17.889	21.909	0.017
Track_1774	1.2	26.2	27.4	0.221		Track_1774	1.005	44.22	45.225	0.03		Track_1774	4.02	20.904	24.924	0.632
Track_1775	1.2	26.4	27.6	0.666		Track_1775	1.005	44.019	45.024	0.096		Track_1775	4.02	29.346	33.366	0.19
Track_1776	1.2	26.4	27.6	0.749		Track_1776	1.005	44.823	45.828	0.121		Track_1776	4.02	36.783	40.803	0.8
Track_1777	1.2	28	29.2	0.066		Track_1777	1.005	45.426	46.431	0.201		Track_1777	4.02	39.597	43.617	0.022
Track_1778	1.2	27.6	28.8	0.152		Track_1778	1.005	46.431	47.436	0.057		Track_1778	4.02	51.858	55.878	0.438
Track_1779	1.2	27.6	28.8	0.258		Track_1779	1.005	45.426	46.431	0.367		Track_1779	4.02	55.878	59.898	0.849
Track_1780	1.2	28.2	29.4	0.082		Track_1780	1.005	47.235	48.24	0.1		Track_1780	4.221	0	4.221	0.076
Track_1781	1.2	28.6	29.8	0.158		Track_1781	1.005	47.637	48.642	0.18		Track_1781	4.221	3.216	7.437	0.137
Track_1782	1.2	28.8	30	0.019		Track_1782	1.005	47.838	48.843	0.117		Track_1782	4.221	41.205	45.426	1.143
Track_1783	1.2	29.2	30.4	0.052		Track_1783	1.005	48.441	49.446	0.398		Track_1783	4.422	3.819	8.241	0.064
Track_1784	1.2	29.2	30.4	0.111		Track_1784	1.005	48.441	49.446	0.044		Track_1784	4.422	4.422	8.844	0.487
Track_1785	1.2	29.6	30.8	0.101		Track_1785	1.005	48.24	49.245	0.705		Track_1785	4.422	4.623	9.045	0.096
Track_1786	1.2	29.6	30.8	0.159		Track_1786	1.005	50.451	51.456	0.358		Track_1786	4.422	9.246	13.668	0.256
Track_1787	1.2	30.2	31.4	0.811		Track_1787	1.005	50.652	51.657	0.122		Track_1787	4.422	16.281	20.703	0.429
Track_1788	1.2	30	31.2	0.215		Track_1788	1.005	50.451	51.456	0.68		Track_1788	4.422	21.105	25.527	0.53
Track_1789	1.2	30.6	31.8	0.664		Track_1789	1.005	51.054	52.059	0.11		Track_1789	4.623	0	4.623	0.277
Track_1790	1.2	30.6	31.8	0.456		Track_1790	1.005	51.858	52.863	0.234		Track_1790	4.623	16.281	20.904	0.037
Track_1791	1.2	30.4	31.6	0.514		Track_1791	1.005	53.064	54.069	0.615		Track_1791	4.623	46.23	50.853	0.273
Track_1792	1.2	30.4	31.6	0.147		Track_1792	1.005	53.064	54.069	0.305		Track_1792	4.824	5.427	10.251	0.654
Track_1793	1.2	30.8	32	0.725		Track_1793	1.005	54.069	55.074	0.622		Track_1793	4.824	8.844	13.668	0.665
Track_1794	1.2	31	32.2	0.736		Track_1794	1.005	54.873	55.878	0.074		Track_1794	4.824	13.266	18.09	0.087
Track_1795	1.2	32	33.2	0.182		Track_1795	1.005	55.275	56.28	0.148		Track_1795	4.824	19.497	24.321	1.186
Track_1796	1.2	32	33.2	0.02		Track_1796	1.005	55.275	56.28	0.049		Track_1796	4.824	24.12	28.944	0.219
Track_1797	1.2	32	33.2	0.035		Track_1797	1.005	55.074	56.079	0.561		Track_1797	4.824	41.004	45.828	0.028
Track_1798	1.2	32	33.2	0.058		Track_1798	1.005	56.28	57.285	0.071		Track_1798	4.824	50.451	55.275	0.174
Track_1799	1.2	32.2	33.4	0.173		Track_1799	1.005	56.883	57.888	0.039		Track_1799	4.824	55.074	59.898	0.115
Track_1800	1.2	32.2	33.4	0.218		Track_1800	1.005	58.29	59.295	0.033		Track_1800	5.025	0	5.025	0.695
Track_1801	1.2	32.4	33.6	0.091		Track_1801	1.005	58.893	59.898	0.666		Track_1801	5.025	0	5.025	0.028
Track_1802	1.2	32.4	33.6	0.131		Track_1802	1.005	58.893	59.898	0.082		Track_1802	5.025	3.216	8.241	0.215
Track_1803	1.2	32.6	33.8	0.126		Track_1803	1.005	58.893	59.898	0.725		Track_1803	5.226	0	5.226	1.105
Track_1804	1.2	33	34.2	0.059		Track_1804	1.005	58.893	59.898	0.031		Track_1804	5.226	23.115	28.341	0.369
Track_1805	1.2	33	34.2	0.211		Track_1805	1.005	58.893	59.898	0.562		Track_1805	5.226	38.391	43.617	0.104
Track_1806	1.2	33.2	34.4	0.173		Track_1806	1.005	58.893	59.898	0.077		Track_1806	5.226	45.426	50.652	0.602
Track_1807	1.2	34	35.2	0.247		Track_1807	1.005	58.893	59.898	0.552		Track_1807	5.226	46.23	51.456	0.401
Track_1808	1.2	34.4	35.6	0.174		Track_1808	1.005	57.888	58.893	0.148		Track_1808	5.427	2.412	7.839	0.688
Track_1809	1.2	34.2	35.4	0.154		Track_1809	1.206	2.01	3.216	0.71		Track_1809	5.427	7.437	12.864	0.595
Track_1810	1.2	35.4	36.6	0.18		Track_1810	1.206	1.608	2.814	0.345		Track_1810	5.628	2.412	8.04	0.081
Track_1811	1.2	35.4	36.6	0.549		Track_1811	1.206	0	1.206	0.032		Track_1811	5.628	7.839	13.467	0.497
Track_1812	1.2	36	37.2	0.447		Track_1812	1.206	0	1.206	0.152		Track_1812	5.628	18.291	23.919	0.066
Track_1813	1.2	36.2	37.4	0.061		Track_1813	1.206	0	1.206	0.064		Track_1813	5.628	27.135	32.763	0.025
Track_1814	1.2	36.4	37.6	0.048		Track_1814	1.206	0	1.206	0.216		Track_1814	5.628	38.592	44.22	0.249
Track_1815	1.2	36.6	37.8	0.176		Track_1815	1.206	0	1.206	0.411		Track_1815	5.829	10.251	16.08	1.011
Track_1816	1.2	37.2	38.4	0.175		Track_1816	1.206	0.201	1.407	0.154		Track_1816	5.829	14.673	20.502	0.012
Track_1817	1.2	36.8	38	0.197		Track_1817	1.206	2.412	3.618	0.03		Track_1817	5.829	25.125	30.954	0.572
Track_1818	1.2	36.8	38	0.09		Track_1818	1.206	2.412	3.618	0.036		Track_1818	6.03	0	6.03	0.229
Track_1819	1.2	37.6	38.8	0.243		Track_1819	1.206	2.412	3.618	0.717		Track_1819	6.03	0	6.03	0.048
Track_1820	1.2	37.8	39	0.101		Track_1820	1.206	2.613	3.819	0.112		Track_1820	6.03	10.653	16.683	0.26
Track_1821	1.2	38.4	39.6	0.261		Track_1821	1.206	2.613	3.819	0.127		Track_1821	6.231	11.256	17.487	0.01
Track_1822	1.2	39	40.2	0.121		Track_1822	1.206	3.015	4.221	0.635		Track_1822	6.432	8.643	15.075	1.13
Track_1823	1.2	39	40.2	0.125		Track_1823	1.206	4.623	5.829	0.454		Track_1823	6.432	9.246	15.678	0
Track_1824	1.2	39	40.2	0.123		Track_1824	1.206	4.623	5.829	0.071		Track_1824	7.035	0	7.035	0.062
Track_1825	1.2	39	40.2	0.532		Track_1825	1.206	5.226	6.432	0.112		Track_1825	7.035	5.226	12.261	1.737
Track_1826	1.2	39.2	40.4	0.147		Track_1826	1.206	5.628	6.834	0.486		Track_1826	7.035	18.693	25.728	0.039
Track_1827	1.2	39.8	41	1.34		Track_1827	1.206	6.633	7.839	0.194		Track_1827	7.839	3.417	11.256	0.702
Track_1828	1.2	40.4	41.6	0.519		Track_1828	1.206	7.236	8.442	0.257		Track_1828	8.04	5.829	13.869	0.872
Track_1829	1.2	40.4	41.6	0.185		Track_1829	1.206	8.04	9.246	0.129		Track_1829	8.04	18.693	26.733	0.414
Track_1830	1.2	40.2	41.4	0.452		Track_1830	1.206	8.643	9.849	0.464		Track_1830	8.643	0	8.643	0.562
Track_1831	1.2	41	42.2	0.22		Track_1831	1.206	9.648	10.854	1.048		Track_1831	8.643	17.286	25.929	0.482
Track_1832	1.2	41.2	42.4	0.424		Track_1832	1.206	11.256	12.462	0.08		Track_1832	8.643	34.371	43.014	0.245
Track_1833	1.2	41.8	43	1.477		Track_1833	1.206	11.457	12.663	0.025		Track_1833	9.045	0	9.045	0.033
Track_1834	1.2	41.6	42.8	0.383		Track_1834	1.206	11.859	13.065	0.117		Track_1834	9.045	0	9.045	0.029
Track_1835	1.2	41.6	42.8	0.6		Track_1835	1.206	12.06	13.266	0.915		Track_1835	9.045	6.231	15.276	0.291
Track_1836	1.2	42.2	43.4	0.004		Track_1836	1.206	12.462	13.668	0.072		Track_1836	9.246	24.12	33.366	0.322
Track_1837	1.2	42.6	43.8	0.355		Track_1837	1.206	12.663	13.869	0.08		Track_1837	9.447	0	9.447	0.129
Track_1838	1.2	42.8	44	0.577		Track_1838	1.206	12.864	14.07	0.048		Track_1838	9.447	2.01	11.457	0.093
Track_1839	1.2	43	44.2	0.697		Track_1839	1.206	14.472	15.678	0.594		Track_1839	9.447	25.326	34.773	0.419
Track_1840	1.2	43.2	44.4	0.285		Track_1840	1.206	15.276	16.482	0.227		Track_1840	9.849	0	9.849	0.523
Track_1841	1.2	43.6	44.8	0.68		Track_1841	1.206	15.276	16.482	0.426		Track_1841	10.05	29.145	39.195	0.032
Track_1842	1.2	43.4	44.6	0.116		Track_1842	1.206	16.08	17.286	0.075		Track_1842	11.457	10.05	21.507	1.657
Track_1843	1.2	44.2	45.4	0.888		Track_1843	1.206	17.286	18.492	0.183		Track_1843	11.658	23.517	35.175	1.444
Track_1844	1.2	43.6	44.8	0.246		Track_1844	1.206	17.286	18.492	0.118		Track_1844	12.06	3.618	15.678	0.257
Track_1845	1.2	45	46.2	0.194		Track_1845	1.206	19.095	20.301	0		Track_1845	12.261	1.206	13.467	0.17
Track_1846	1.2	45.8	47	0.508		Track_1846	1.206	19.698	20.904	0.23		Track_1846	12.864	15.879	28.743	0.042
Track_1847	1.2	45.8	47	0.317		Track_1847	1.206	19.899	21.105	0.801		Track_1847	13.266	15.075	28.341	0.222
Track_1848	1.2	46.2	47.4	0.165		Track_1848	1.206	20.1	21.306	0.395		Track_1848	13.266	46.632	59.898	0.053
Track_1849	1.2	46.4	47.6	0.32		Track_1849	1.206	20.301	21.507	0.06		Track_1849	14.271	12.864	27.135	1.185
Track_1850	1.2	46.4	47.6	0.818		Track_1850	1.206	20.301	21.507	0.19		Track_1850	14.271	43.617	57.888	0.171
Track_1851	1.2	46.6	47.8	0.786		Track_1851	1.206	20.502	21.708	0.066		Track_1851	15.075	33.366	48.441	0.289
Track_1852	1.2	46.8	48	0.52		Track_1852	1.206	20.904	22.11	0.2		Track_1852	16.08	0	16.08	0.076
Track_1853	1.2	47	48.2	0.427		Track_1853	1.206	21.306	22.512	0.028		Track_1853	20.502	0	20.502	0.076
Track_1854	1.2	47.4	48.6	0.052		Track_1854	1.206	21.708	22.914	0.047		Track_1854	21.306	0	21.306	0.122
Track_1855	1.2	47.6	48.8	0.093		Track_1855	1.206	22.311	23.517	0.072		Track_1855	31.155	0	31.155	0.08
Track_1856	1.2	48.2	49.4	0.211		Track_1856	1.206	22.512	23.718	0.143		Track_1856	36.381	3.015	39.396	0.119
Track_1857	1.2	49	50.2	0.292		Track_1857	1.206	22.512	23.718	0.291		Track_1857	44.622	15.276	59.898	0.164
Track_1858	1.2	49.6	50.8	0.718		Track_1858	1.206	22.914	24.12	0.044		Track_1858	0.402	0	0.402	0.097
Track_1859	1.2	50	51.2	0.15		Track_1859	1.206	23.517	24.723	0.216		Track_1859	0.402	0	0.402	0.032
Track_1860	1.2	49.8	51	0.074		Track_1860	1.206	24.12	25.326	0.824		Track_1860	0.402	0	0.402	0.042
Track_1861	1.2	50.2	51.4	0.092		Track_1861	1.206	24.321	25.527	0.005		Track_1861	0.402	1.407	1.809	0.044
Track_1862	1.2	50.2	51.4	0.22		Track_1862	1.206	24.924	26.13	0.078		Track_1862	0.402	1.206	1.608	0.023
Track_1863	1.2	50.2	51.4	0.266		Track_1863	1.206	25.125	26.331	0.153		Track_1863	0.402	2.211	2.613	0.007
Track_1864	1.2	50.6	51.8	0.165		Track_1864	1.206	25.527	26.733	0.108		Track_1864	0.402	2.613	3.015	0.019
Track_1865	1.2	51.2	52.4	0.05		Track_1865	1.206	25.929	27.135	0.037		Track_1865	0.402	1.809	2.211	0.785
Track_1866	1.2	51.6	52.8	0.844		Track_1866	1.206	27.537	28.743	0.041		Track_1866	0.402	3.216	3.618	0.102
Track_1867	1.2	52	53.2	1.354		Track_1867	1.206	28.542	29.748	1.023		Track_1867	0.402	3.618	4.02	0.052
Track_1868	1.2	52	53.2	0.8		Track_1868	1.206	28.341	29.547	1.005		Track_1868	0.402	3.015	3.417	0.044
Track_1869	1.2	52.2	53.4	0.155		Track_1869	1.206	28.944	30.15	0.062		Track_1869	0.402	3.015	3.417	0.033
Track_1870	1.2	52.2	53.4	0.24		Track_1870	1.206	28.944	30.15	0.11		Track_1870	0.402	3.015	3.417	0.163
Track_1871	1.2	52.6	53.8	0.028		Track_1871	1.206	30.552	31.758	0.05		Track_1871	0.402	3.015	3.417	0.232
Track_1872	1.2	54	55.2	0.261		Track_1872	1.206	30.954	32.16	0.812		Track_1872	0.402	3.015	3.417	0.032
Track_1873	1.2	54	55.2	0.302		Track_1873	1.206	31.557	32.763	0.033		Track_1873	0.402	4.422	4.824	0.019
Track_1874	1.2	54.2	55.4	0.682		Track_1874	1.206	32.361	33.567	0.099		Track_1874	0.402	4.02	4.422	0.062
Track_1875	1.2	54.6	55.8	0.149		Track_1875	1.206	32.361	33.567	0.035		Track_1875	0.402	8.643	9.045	0.107
Track_1876	1.2	54.8	56	0.307		Track_1876	1.206	32.562	33.768	0		Track_1876	0.402	8.241	8.643	0.109
Track_1877	1.2	54.8	56	0.146		Track_1877	1.206	33.366	34.572	0.061		Track_1877	0.402	9.447	9.849	0.038
Track_1878	1.2	55	56.2	0.847		Track_1878	1.206	33.165	34.371	0.682		Track_1878	0.402	7.839	8.241	0.035
Track_1879	1.2	55.6	56.8	0.038		Track_1879	1.206	34.17	35.376	0.096		Track_1879	0.402	9.849	10.251	0.009
Track_1880	1.2	55.6	56.8	0.141		Track_1880	1.206	35.175	36.381	0.048		Track_1880	0.402	9.849	10.251	0.071
Track_1881	1.2	55.6	56.8	0.277		Track_1881	1.206	35.577	36.783	0.071		Track_1881	0.402	11.658	12.06	0.029
Track_1882	1.2	56.4	57.6	0.7		Track_1882	1.206	35.376	36.582	0.225		Track_1882	0.402	11.457	11.859	0.004
Track_1883	1.2	56.2	57.4	0.784		Track_1883	1.206	35.778	36.984	0.391		Track_1883	0.402	11.859	12.261	0.081
Track_1884	1.2	56.8	58	0.15		Track_1884	1.206	36.582	37.788	0.061		Track_1884	0.402	10.653	11.055	0.044
Track_1885	1.2	56.8	58	0.021		Track_1885	1.206	38.391	39.597	0.343		Track_1885	0.402	12.261	12.663	0.055
Track_1886	1.2	57	58.2	0.233		Track_1886	1.206	38.592	39.798	0.353		Track_1886	0.402	13.065	13.467	0.041
Track_1887	1.2	58.4	59.6	0.028		Track_1887	1.206	38.19	39.396	0.149		Track_1887	0.402	13.266	13.668	0.143
Track_1888	1.2	58.4	59.6	0.294		Track_1888	1.206	39.597	40.803	0.086		Track_1888	0.402	15.477	15.879	0.953
Track_1889	1.2	58.4	59.6	0.766		Track_1889	1.206	39.798	41.004	0.079		Track_1889	0.402	15.879	16.281	0.004
Track_1890	1.2	58.4	59.6	0.701		Track_1890	1.206	41.607	42.813	0.068		Track_1890	0.402	15.678	16.08	0.056
Track_1891	1.2	58.4	59.6	0.164		Track_1891	1.206	41.607	42.813	0.017		Track_1891	0.402	16.683	17.085	0.047
Track_1892	1.2	58.4	59.6	0.786		Track_1892	1.206	43.818	45.024	0.169		Track_1892	0.402	16.683	17.085	0.09
Track_1893	1.4	0.6	2	0.256		Track_1893	1.206	43.818	45.024	0.026		Track_1893	0.402	17.286	17.688	0.042
Track_1894	1.4	0.8	2.2	0.085		Track_1894	1.206	45.627	46.833	0.306		Track_1894	0.402	17.085	17.487	0.136
Track_1895	1.4	1.6	3	0.275		Track_1895	1.206	45.426	46.632	0.792		Track_1895	0.402	18.291	18.693	0.097
Track_1896	1.4	0	1.4	0.026		Track_1896	1.206	46.632	47.838	0.173		Track_1896	0.402	19.296	19.698	0.095
Track_1897	1.4	0	1.4	0.037		Track_1897	1.206	47.034	48.24	0.043		Track_1897	0.402	20.1	20.502	0.116
Track_1898	1.4	0	1.4	0.138		Track_1898	1.206	48.039	49.245	0.138		Track_1898	0.402	20.1	20.502	0.039
Track_1899	1.4	0	1.4	1.357		Track_1899	1.206	48.441	49.647	0.16		Track_1899	0.402	21.507	21.909	0.044
Track_1900	1.4	0.4	1.8	0.036		Track_1900	1.206	48.441	49.647	0.035		Track_1900	0.402	22.311	22.713	0.032
Track_1901	1.4	0	1.4	0.216		Track_1901	1.206	48.843	50.049	0.841		Track_1901	0.402	21.909	22.311	0.069
Track_1902	1.4	0	1.4	0.055		Track_1902	1.206	50.451	51.657	0.359		Track_1902	0.402	22.713	23.115	0.061
Track_1903	1.4	0.2	1.6	0.314		Track_1903	1.206	52.863	54.069	0.189		Track_1903	0.402	23.718	24.12	0.382
Track_1904	1.4	0	1.4	0.92		Track_1904	1.206	52.863	54.069	0.202		Track_1904	0.402	24.924	25.326	0.023
Track_1905	1.4	0	1.4	0.039		Track_1905	1.206	52.461	53.667	0.077		Track_1905	0.402	25.527	25.929	0.05
Track_1906	1.4	0.2	1.6	0.194		Track_1906	1.206	52.26	53.466	0.317		Track_1906	0.402	26.13	26.532	0.084
Track_1907	1.4	0.4	1.8	0.134		Track_1907	1.206	53.466	54.672	0.473		Track_1907	0.402	27.738	28.14	0.096
Track_1908	1.4	0	1.4	0.63		Track_1908	1.206	53.667	54.873	0.218		Track_1908	0.402	28.743	29.145	0.095
Track_1909	1.4	0	1.4	0.013		Track_1909	1.206	54.672	55.878	0.424		Track_1909	0.402	29.748	30.15	0.128
Track_1910	1.4	2	3.4	0.129		Track_1910	1.206	56.28	57.486	0.167		Track_1910	0.402	29.547	29.949	0.022
Track_1911	1.4	2	3.4	0.605		Track_1911	1.206	56.682	57.888	0.389		Track_1911	0.402	29.346	29.748	0.058
Track_1912	1.4	2.6	4	0.198		Track_1912	1.206	57.084	58.29	0.771		Track_1912	0.402	31.356	31.758	0.063
Track_1913	1.4	3	4.4	0.276		Track_1913	1.206	57.084	58.29	0.645		Track_1913	0.402	31.557	31.959	0.046
Track_1914	1.4	3.6	5	0.995		Track_1914	1.206	57.687	58.893	0.511		Track_1914	0.402	32.16	32.562	0.06
Track_1915	1.4	3.8	5.2	0.028		Track_1915	1.206	58.089	59.295	1.744		Track_1915	0.402	32.562	32.964	0.072
Track_1916	1.4	4.4	5.8	1.001		Track_1916	1.206	57.687	58.893	0.174		Track_1916	0.402	33.969	34.371	0.086
Track_1917	1.4	4.8	6.2	0.251		Track_1917	1.206	58.089	59.295	0.015		Track_1917	0.402	33.165	33.567	0.121
Track_1918	1.4	4.6	6	0.155		Track_1918	1.206	58.692	59.898	0.204		Track_1918	0.402	32.964	33.366	0.023
Track_1919	1.4	5.6	7	0.174		Track_1919	1.206	58.692	59.898	0.064		Track_1919	0.402	34.572	34.974	0.036
Track_1920	1.4	6	7.4	0.373		Track_1920	1.407	1.809	3.216	0.084		Track_1920	0.402	31.758	32.16	0.074
Track_1921	1.4	6.2	7.6	0.251		Track_1921	1.407	1.206	2.613	0.11		Track_1921	0.402	31.758	32.16	0.72
Track_1922	1.4	6.4	7.8	0.422		Track_1922	1.407	0.402	1.809	0.807		Track_1922	0.402	36.18	36.582	0.047
Track_1923	1.4	6.4	7.8	0.274		Track_1923	1.407	0	1.407	0.154		Track_1923	0.402	37.989	38.391	0.044
Track_1924	1.4	6.4	7.8	0.368		Track_1924	1.407	0.201	1.608	0.128		Track_1924	0.402	38.391	38.793	0.035
Track_1925	1.4	6.8	8.2	0.878		Track_1925	1.407	0	1.407	0.925		Track_1925	0.402	38.592	38.994	0.661
Track_1926	1.4	7.2	8.6	0.137		Track_1926	1.407	0	1.407	0.619		Track_1926	0.402	39.195	39.597	0.063
Track_1927	1.4	7.4	8.8	0.161		Track_1927	1.407	0	1.407	0.101		Track_1927	0.402	39.999	40.401	0.009
Track_1928	1.4	7.6	9	0.18		Track_1928	1.407	2.613	4.02	0.296		Track_1928	0.402	40.803	41.205	0.065
Track_1929	1.4	7.8	9.2	0.603		Track_1929	1.407	3.015	4.422	0.109		Track_1929	0.402	40.602	41.004	0.047
Track_1930	1.4	8	9.4	0.139		Track_1930	1.407	3.417	4.824	0.08		Track_1930	0.402	40.803	41.205	0.02
Track_1931	1.4	8.4	9.8	0.073		Track_1931	1.407	4.02	5.427	0.122		Track_1931	0.402	41.406	41.808	0.032
Track_1932	1.4	8.8	10.2	0.194		Track_1932	1.407	5.025	6.432	0.243		Track_1932	0.402	42.009	42.411	0.065
Track_1933	1.4	8.8	10.2	0.953		Track_1933	1.407	5.025	6.432	0.118		Track_1933	0.402	34.371	34.773	0.08
Track_1934	1.4	9.8	11.2	0.263		Track_1934	1.407	5.628	7.035	0.919		Track_1934	0.402	43.617	44.019	0.033
Track_1935	1.4	10.2	11.6	0.98		Track_1935	1.407	5.829	7.236	0.112		Track_1935	0.402	42.813	43.215	0.072
Track_1936	1.4	11	12.4	0.043		Track_1936	1.407	6.03	7.437	0.826		Track_1936	0.402	43.818	44.22	0.126
Track_1937	1.4	11.2	12.6	0.191		Track_1937	1.407	6.432	7.839	0.212		Track_1937	0.402	44.421	44.823	0.052
Track_1938	1.4	11.4	12.8	0.215		Track_1938	1.407	8.04	9.447	0.003		Track_1938	0.402	45.426	45.828	0.4
Track_1939	1.4	11.6	13	0.326		Track_1939	1.407	7.638	9.045	0.205		Track_1939	0.402	45.627	46.029	0.093
Track_1940	1.4	12.2	13.6	0.093		Track_1940	1.407	9.447	10.854	0.734		Track_1940	0.402	45.828	46.23	0.063
Track_1941	1.4	12.8	14.2	0.057		Track_1941	1.407	8.643	10.05	0.034		Track_1941	0.402	46.431	46.833	0.176
Track_1942	1.4	12.4	13.8	0.178		Track_1942	1.407	9.648	11.055	0.745		Track_1942	0.402	46.431	46.833	0.665
Track_1943	1.4	12.4	13.8	0.106		Track_1943	1.407	10.05	11.457	0.122		Track_1943	0.402	46.632	47.034	0.059
Track_1944	1.4	12.4	13.8	0.12		Track_1944	1.407	10.452	11.859	0.041		Track_1944	0.402	47.235	47.637	0.19
Track_1945	1.4	12.6	14	0.505		Track_1945	1.407	11.055	12.462	0.11		Track_1945	0.402	47.637	48.039	0.046
Track_1946	1.4	13	14.4	0.924		Track_1946	1.407	10.854	12.261	0.076		Track_1946	0.402	48.24	48.642	0.028
Track_1947	1.4	13.2	14.6	0.524		Track_1947	1.407	11.658	13.065	0.534		Track_1947	0.402	49.245	49.647	0.077
Track_1948	1.4	13.8	15.2	0.225		Track_1948	1.407	12.261	13.668	0.038		Track_1948	0.402	50.853	51.255	0.024
Track_1949	1.4	14.8	16.2	0.084		Track_1949	1.407	13.065	14.472	0.067		Track_1949	0.402	51.858	52.26	0.05
Track_1950	1.4	16	17.4	0.033		Track_1950	1.407	12.864	14.271	0.011		Track_1950	0.402	53.265	53.667	0.017
Track_1951	1.4	16.4	17.8	0.646		Track_1951	1.407	14.271	15.678	0.069		Track_1951	0.402	53.064	53.466	0.662
Track_1952	1.4	16.4	17.8	0.313		Track_1952	1.407	15.477	16.884	0.077		Track_1952	0.402	52.863	53.265	0.055
Track_1953	1.4	16.4	17.8	0.161		Track_1953	1.407	15.276	16.683	0.072		Track_1953	0.402	54.672	55.074	0.089
Track_1954	1.4	16.8	18.2	0.048		Track_1954	1.407	16.482	17.889	0.829		Track_1954	0.402	55.677	56.079	0.583
Track_1955	1.4	16.8	18.2	0.149		Track_1955	1.407	17.286	18.693	0.426		Track_1955	0.402	55.275	55.677	0.231
Track_1956	1.4	17.6	19	0.21		Track_1956	1.407	19.095	20.502	0.05		Track_1956	0.402	56.28	56.682	0.043
Track_1957	1.4	17.8	19.2	0.729		Track_1957	1.407	19.698	21.105	0.158		Track_1957	0.402	58.491	58.893	0.577
Track_1958	1.4	18	19.4	0.231		Track_1958	1.407	20.301	21.708	0.084		Track_1958	0.402	58.893	59.295	0.059
Track_1959	1.4	18	19.4	0.376		Track_1959	1.407	20.1	21.507	0.216		Track_1959	0.402	59.496	59.898	0.049
Track_1960	1.4	18.2	19.6	0.085		Track_1960	1.407	20.904	22.311	0.518		Track_1960	0.402	59.496	59.898	0.041
Track_1961	1.4	18.8	20.2	1.2		Track_1961	1.407	21.909	23.316	0.011		Track_1961	0.402	59.295	59.697	0.046
Track_1962	1.4	18.8	20.2	0.827		Track_1962	1.407	22.11	23.517	0.222		Track_1962	0.603	0.201	0.804	0.079
Track_1963	1.4	18.8	20.2	0.047		Track_1963	1.407	23.718	25.125	0.09		Track_1963	0.603	1.407	2.01	0.071
Track_1964	1.4	19.2	20.6	0.256		Track_1964	1.407	23.316	24.723	0.601		Track_1964	0.603	1.005	1.608	0.009
Track_1965	1.4	19.4	20.8	0.082		Track_1965	1.407	23.316	24.723	0.068		Track_1965	0.603	1.005	1.608	0.012
Track_1966	1.4	19.6	21	0.091		Track_1966	1.407	23.718	25.125	0.057		Track_1966	0.603	3.417	4.02	0.387
Track_1967	1.4	19.6	21	0.119		Track_1967	1.407	24.12	25.527	0.161		Track_1967	0.603	3.819	4.422	0.731
Track_1968	1.4	20.2	21.6	0.279		Track_1968	1.407	24.723	26.13	1.075		Track_1968	0.603	4.02	4.623	0.05
Track_1969	1.4	20.2	21.6	0.097		Track_1969	1.407	25.326	26.733	1.032		Track_1969	0.603	4.02	4.623	0.008
Track_1970	1.4	20.2	21.6	0.063		Track_1970	1.407	25.326	26.733	1.176		Track_1970	0.603	6.834	7.437	0.027
Track_1971	1.4	20.8	22.2	0.2		Track_1971	1.407	26.934	28.341	0.097		Track_1971	0.603	6.633	7.236	0.016
Track_1972	1.4	21.6	23	0.544		Track_1972	1.407	27.738	29.145	0.069		Track_1972	0.603	7.035	7.638	0.022
Track_1973	1.4	22.2	23.6	1.226		Track_1973	1.407	28.542	29.949	0.803		Track_1973	0.603	8.844	9.447	0.28
Track_1974	1.4	22.2	23.6	0.606		Track_1974	1.407	29.346	30.753	0.254		Track_1974	0.603	9.849	10.452	0.049
Track_1975	1.4	23.2	24.6	0.261		Track_1975	1.407	31.959	33.366	0.771		Track_1975	0.603	11.055	11.658	0.702
Track_1976	1.4	23.2	24.6	1.274		Track_1976	1.407	32.16	33.567	0.11		Track_1976	0.603	12.663	13.266	0.037
Track_1977	1.4	23.2	24.6	0.14		Track_1977	1.407	32.562	33.969	0.857		Track_1977	0.603	12.261	12.864	0.053
Track_1978	1.4	23.4	24.8	0.726		Track_1978	1.407	33.165	34.572	0.211		Track_1978	0.603	12.864	13.467	0.033
Track_1979	1.4	24.2	25.6	0.232		Track_1979	1.407	33.969	35.376	0.626		Track_1979	0.603	13.065	13.668	0.062
Track_1980	1.4	24	25.4	0.596		Track_1980	1.407	34.572	35.979	0.258		Track_1980	0.603	13.266	13.869	0.029
Track_1981	1.4	24	25.4	0.939		Track_1981	1.407	34.17	35.577	0.01		Track_1981	0.603	15.075	15.678	0.161
Track_1982	1.4	23.8	25.2	0.251		Track_1982	1.407	35.175	36.582	0.344		Track_1982	0.603	15.879	16.482	0.154
Track_1983	1.4	24.4	25.8	0.458		Track_1983	1.407	35.175	36.582	0.406		Track_1983	0.603	16.281	16.884	0.005
Track_1984	1.4	24.6	26	0.17		Track_1984	1.407	35.376	36.783	0.033		Track_1984	0.603	16.884	17.487	0.092
Track_1985	1.4	24.8	26.2	1.195		Track_1985	1.407	35.376	36.783	0.125		Track_1985	0.603	17.085	17.688	0.891
Track_1986	1.4	25.2	26.6	0.397		Track_1986	1.407	36.381	37.788	0.839		Track_1986	0.603	17.487	18.09	0.026
Track_1987	1.4	25.6	27	0.626		Track_1987	1.407	35.979	37.386	0.079		Track_1987	0.603	17.889	18.492	0.719
Track_1988	1.4	26.4	27.8	0.477		Track_1988	1.407	36.984	38.391	0.03		Track_1988	0.603	20.1	20.703	0.155
Track_1989	1.4	26.6	28	0.625		Track_1989	1.407	38.994	40.401	0.585		Track_1989	0.603	23.718	24.321	0.859
Track_1990	1.4	26.6	28	0.304		Track_1990	1.407	40.2	41.607	0.53		Track_1990	0.603	24.924	25.527	0.023
Track_1991	1.4	27	28.4	0.194		Track_1991	1.407	40.602	42.009	0.138		Track_1991	0.603	26.532	27.135	0.063
Track_1992	1.4	27.8	29.2	0.202		Track_1992	1.407	40.803	42.21	0.082		Track_1992	0.603	27.135	27.738	0.277
Track_1993	1.4	28	29.4	0.8		Track_1993	1.407	41.607	43.014	0.014		Track_1993	0.603	27.738	28.341	0.039
Track_1994	1.4	27.8	29.2	0.038		Track_1994	1.407	41.406	42.813	0.091		Track_1994	0.603	29.547	30.15	0.019
Track_1995	1.4	28.6	30	0.032		Track_1995	1.407	42.411	43.818	0.281		Track_1995	0.603	29.748	30.351	0.052
Track_1996	1.4	28.4	29.8	0.434		Track_1996	1.407	43.416	44.823	0.83		Track_1996	0.603	30.15	30.753	0.039
Track_1997	1.4	28.8	30.2	0.175		Track_1997	1.407	42.813	44.22	0.041		Track_1997	0.603	32.964	33.567	0.485
Track_1998	1.4	29	30.4	0.08		Track_1998	1.407	44.019	45.426	0.135		Track_1998	0.603	35.376	35.979	0.915
[truncated: 5,928 more rows]

## Sheet: Fig.3g
S267E+T405E	S267A+T405A	S267E+T405A	S267A+T405E
actin gliding velocity [µm / s]	actin gliding velocity [µm / s]	actin gliding velocity [µm / s]	actin gliding velocity [µm / s]
mean ± SD = 0.133 ± 0.035 [µm/s]	mean ± SD = 0.05 ± 0.014 [µm/s]	mean ± SD = 0.134 ± 0.026 [µm/s]	mean ± SD = 0.041 ± 0.017 [µm/s]
[µm/s]	[µm/s]	[µm/s]	[µm/s]
0.138	0.115	0.194	0.032
0.067	0.059	0.134	0.02
0.115	0.044	0.126	0.052
0.112	0.043	0.137	0.026
0.172	0.055	0.128	0.033
0.128	0.039	0.097	0.023
0.16	0.063	0.134	0.049
0.161	0.028	0.109	0.044
0.122	0.067	0.148	0.037
0.139	0.051	0.151	0.065
0.107	0.044	0.13	0.065
0.156	0.068	0.121	0.062
0.139	0.067	0.164	0.047
0.127	0.053	0.149	0.026
0.133	0.043	0.146	0.023
0.13	0.061	0.083	0.043
0.174	0.059	0.183	0.067
0.138	0.066	0.118	0.042
0.093	0.063	0.133	0.042
0.083	0.053	0.158	0.06
0.172	0.071	0.138	0.02
0.161	0.026	0.134	0.046
0.151	0.059	0.123	0.039
0.117	0.029	0.11	0.049
0.173	0.069	0.152	0.025
0.17	0.061	0.116	0.044
0.139	0.068	0.11	0.032
0.141	0.031	0.108	0.042
0.107	0.05	0.153	0.044
0.119	0.042	0.148	0.049
0.166	0.042	0.16	0.06
0.115	0.076	0.12	0.02
0.122	0.046	0.101	0.083
0.122	0.058	0.196	0.008
0.108	0.04	0.131	0.056
0.198	0.044	0.139	0.095
0.119	0.044	0.11	0.007
0.129	0.064	0.167	0.096
0.13	0.063	0.128	0.025
0.162	0.058	0.122	0.059
0.161	0.059	0.081	0.075
0.161	0.053	0.18	0.014
0.351	0.051	0.164	0.029
0.096	0.087	0.141	0.063
0.104	0.052	0.106	0.065
0.137	0.03	0.145	0.035
0.162	0.043	0.135	0.044
0.139	0.063	0.146	0.035
0.115	0.058	0.123	0.035
0.15	0.044	0.14	0.055
0.209	0.067	0.17	0.057
0.114	0.047	0.105	0.051
0.07	0.031	0.236	0.066
0.167	0.07	0.145	0.035
0.17	0.051	0.119	0.066
0.125	0.072	0.148	0.079
0.158	0.032	0.153	0.058
0.157	0.049	0.144	0.053
0.127	0.069	0.132	0.015
0.085	0.046	0.152	0.045
0.123	0.054	0.14	0.045
0.089	0.046	0.116	0.015
0.151	0.028	0.158	0.057
0.095	0.069	0.145	0.021
0.123	0.057	0.172	0.029
0.127	0.045	0.13	0.029
0.122	0.043	0.145	0.021
0.112	0.067	0.14	0.108
0.13	0.079	0.105	0.05
0.161	0.05	0.129	0.015
0.169	0.049	0.116	0.101
0.104	0.064	0.116	0.105
0.138	0.028	0.11	0.086
0.19	0.05	0.13	0.049
0.095	0.062	0.148	0.041
0.111	0.067	0.161	0.023
0.132	0.041	0.114	0.046
0.102	0.033	0.161	0.083
0.085	0.043	0.111	0.002
0.109	0.067	0.151	0.037
0.162	0.036	0.154	0.082
0.134	0.05	0.126	0.016
0.089	0.038	0.16	0.061
0.181	0.041	0.131	0.032
0.147	0.06	0.147	0.076
0.152	0.039	0.124	0.035
0.131	0.051	0.146	0.031
0.106	0.036	0.124	0.054
0.126	0.046	0.117	0.043
0.104	0.042	0.135	0.063
0.147	0.051	0.153	0.056
0.134	0.053	0.149	0.018
0.13	0.048	0.101	0.025
0.157	0.051	0.134	0.041
0.122	0.041	0.135	0.023
0.149	0.069	0.097	0.094
0.172	0.053	0.134	0.077
0.117	0.041	0.115	0.04
0.115	0.037	0.155	0.054
0.178	0.051	0.106	0.043
0.172	0.057	0.132	0.041
0.112	0.045	0.156	0.035
0.133	0.038	0.132	0.037
0.117	0.058	0.135	0.028
0.142	0.033	0.131	0.042
0.134	0.063	0.103	0.053
0.134	0.03	0.116	0.037
0.19	0.045	0.104	0.035
0.251	0.026	0.099	0.046
0.094	0.072	0.121	0.044
0.17	0.076	0.123	0.039
0.182	0.064	0.148	0.041
0.128	0.036	0.171	0.059
0.213	0.058	0.141	0.045
0.117	0.053	0.155	0.054
0.116	0.038	0.152	0.101
0.154	0.051	0.135	0.035
0.197	0.035	0.128	0.063
0.167	0.055	0.074	0.054
0.13	0.043	0.106	0.055
0.122	0.045	0.175	0.069
0.118	0.048	0.127	0.037
0.153	0.041	0.169	0.064
0.161	0.047	0.113	0.029
0.095	0.048	0.126	0.026
0.117	0.049	0.156	0.041
0.118	0.09	0.08	0.039
0.195	0.037	0.077	0.061
0.084	0.058	0.092	0.03
0.1	0.044	0.127	0.031
0.074	0.05	0.123	0.041
0.088	0.05	0.156	0.046
0.239	0.04	0.151	0.02
0.116	0.055	0.125	0.046
0.105	0.067	0.162	0.03
0.146	0.035	0.1	0.054
0.125	0.031	0.161	0.027
0.172	0.046	0.135	0.033
0.09	0.041	0.156	0.039
0.124	0.027	0.162	0.058
0.142	0.055	0.141	0.04
0.181	0.051	0.114	0.049
0.146	0.037	0.129	0.026
0.122	0.062	0.151	0.028
0.072	0.061	0.055	0.044
0.196	0.059	0.141	0.014
0.192	0.038	0.155	0.034
0.111	0.065	0.125	0.037
0.115	0.052	0.107	0.023
0.117	0.048	0.167	0.01
0.136	0.046	0.136	0.018
0.09	0.031	0.147	0.052
0.092	0.042	0.16	0.044
0.094	0.052	0.136	0.032
0.145	0.057	0.138	0.037
0.128	0.052	0.158	0.033
0.145	0.044	0.143	0.03
0.109	0.041	0.107	0.039
0.139	0.045	0.157	0.041
0.167	0.03	0.119	0.036
0.135	0.1	0.139	0.03
0.186	0.055	0.138	0.012
0.145	0.05	0.155	0.026
0.179	0.058	0.116	0.038
0.137	0.023	0.126	0.026
0.123	0.049	0.121	0.035
0.189	0.05	0.131	0.033
0.085	0.036	0.134	0.023
0.128	0.044	0.135	0.048
0.186	0.041	0.115	0.02
0.162	0.037	0.116	0.042
0.214	0.06	0.163	0.031
0.134	0.092	0.115	0.031
0.161	0.072	0.117	0.035
0.102	0.061	0.207	0.039
0.097	0.056	0.145	0.051
0.083	0.026	0.123	0.035
0.181	0.057	0.151	0.029
0.162	0.061	0.149	0.02
0.139	0.047	0.142	0.023
0.068	0.041	0.114	0.037
0.135	0.033	0.158	0.042
0.116	0.04	0.109	0.026
0.115	0.037	0.103	0.038
0.1	0.038	0.148	0.04
0.142	0.049	0.11	0.036
0.111	0.054	0.119	0.06
0.094	0.063	0.155	0.033
0.138	0.059	0.128	0.047
0.125	0.066	0.146	0.041
0.129	0.045	0.103	0.065
0.139	0.063	0.13	0.044
0.182	0.052	0.138	0.025
0.179	0.076	0.087	0.034
0.123	0.069	0.093	0.035
0.121	0.047	0.121	0.03
0.123	0.044	0.135	0.039
0.134	0.064	0.051	0.053
0.144	0.053	0.158	0.043
0.151	0.042	0.154	0.034
0.172	0.063	0.137	0.034
0.109	0.058	0.195	0.064
0.095	0.042	0.12	0.054
0.089	0.049	0.113	0.043
0.137	0.052	0.088	0.041
0.091	0.042	0.116	0.05
0.107	0.043	0.11	0.045
0.159	0.048	0.14	0.025
0.099	0.04	0.154	0.034
0.089	0.026	0.166	0.076
0.072	0.051	0.108	0.015
0.064	0.039	0.113	0.067
0.078	0.046	0.126	0.06
0.103	0.047	0.153	0.036
0.105	0.054	0.145	0.033
0.111	0.022	0.132	0.035
0.132	0.05	0.149	0.055
0.149	0.03	0.132	0.046
0.099	0.037	0.179	0.038
0.17	0.064	0.108	0.033
0.111	0.025	0.168	0.06
0.093	0.033	0.145	0.04
0.1	0.041	0.12	0.028
0.087	0.039	0.137	0.012
0.142	0.029	0.138	0.047
0.095	0.034	0.124	0.04
0.115	0.05	0.135	0.05
0.137	0.052	0.12	0.039
0.11	0.054	0.077	0.039
0.135	0.054	0.133	0.065
0.149	0.038	0.148	0.032
0.102	0.053	0.131	0.024
0.127	0.045	0.124	0.084
0.141	0.043	0.128	0.012
0.093	0.053	0.129	0.034
0.136	0.048	0.137	0.046
0.14	0.036	0.135	0.059
0.152	0.057	0.111	0.036
0.081	0.059	0.138	0.028
0.119	0.054	0.177	0.034
0.184	0.024	0.133	0.05
0.133	0.073	0.124	0.044
0.136	0.04	0.096	0.032
0.13	0.052	0.1	0.037
0.159	0.055	0.109	0.043
0.113	0.038	0.127	0.048
0.165	0.06	0.088	0.032
0.117	0.052	0.146	0.098
0.135	0.044	0.047	0.047
0.14	0.049	0.113	0.066
0.083	0.05	0.107	0.038
0.15	0.055	0.136	0.025
0.123	0.052	0.201	0.033
0.177	0.047	0.165	0.065
0.133	0.059	0.157	0.034
0.115	0.047	0.121	0.05
0.163	0.036	0.119	0.04
0.142	0.035	0.146	0.032
	0.062	0.144	0.018
	0.056	0.139	0.029
	0.039	0.141	0.024
	0.058	0.143	0.036
	0.038	0.156	0.024
	0.059	0.145	0.044
	0.042	0.16	0.037
	0.053	0.13	0.041
	0.077	0.126	0.047
	0.045	0.123	0.026
	0.036	0.125	0.043
	0.05	0.169	0.032
	0.055	0.097	0.035
	0.035	0.178	0.052
	0.034	0.152	0.043
	0.034	0.163	0.04
	0.075	0.162	0.037
	0.065	0.15	0.034
	0.034	0.147	0.037
	0.08	0.167	0.023
	0.048	0.158	0.032
	0.033	0.138	0.028
	0.064	0.138	0.049
		0.119	0.03
		0.112	0.05
		0.157	0.049
		0.133	0.051
		0.118	0.056
		0.139	0.034
		0.121	0.029
		0.145	0.044
		0.162	0.029
		0.129	0.036
		0.145	0.038
		0.126	0.049
		0.135	0.044
		0.165	0.033
		0.139	0.032
		0.131	0.047
		0.16	0.033
		0.166	0.017
		0.093	0.019
		0.112	0.027
		0.134	0.029
		0.148	0.045
		0.132	0.024
		0.125	0.023
		0.157	0.021
		0.147	0.024
		0.091	0.046
		0.136	0.047
		0.18	0.051
		0.112	0.019
		0.147	0.016
		0.162	0.033
		0.136	0.043
		0.061	0.07
		0.042	0.06
		0.117	0.061
			0.057
			0.048
			0.056
			0.051
			0.043
			0.039
			0.037
			0.053
			0.032
			0.054
			0.032
			0.026
			0.065
			0.066
			0.026
			0.014
			0.03
			0.07
			0.019
			0.058
			0.031
			0.048
			0.028
			0.058
			0.048
			0.022
			0.04
			0.022
			0.026
			0.039
			0.062
			0.043
			0.06
			0.014
			0.04
			0.022
			0.037
			0.044
			0.025
			0.039
			0.048
			0.04
			0.052
			0.065
			0.037
			0.057
			0.022
			0.026
			0.03
			0.039
			0.06
			0.026
			0.016
			0.015
			0.023
			0.004
			0.034
			0.037
			0.043
			0.049
			0.059
			0.04
			0.036
			0.061
			0.022
			0.041
			0.052
			0.051
			0.043
			0.025
			0.015
			0.043
			0.053
			0.028
			0.039
			0.053
			0.068
			0.08
			0.019
			0.034
			0.053
			0.021
			0.021
			0.034
			0.047
			0.044
			0.06
			0.044
			0.041
			0.049
			0.052
			0.05
			0.038
			0.034
			0.046
			0.033
			0.048
			0.046
			0.026
			0.026
			0.04
			0.032
			0.048
			0.051
			0.039
			0.036
			0.039
			0.035
			0.032
			0.038
			0.052
			0.039
			0.045
			0.052
			0.019
			0.048
			0.036
			0.038
			0.023
			0.055
			0.032
			0.062
			0.042
			0.028
			0.024
			0.049
			0.078
			0.059
			0.021
			0.04
			0.062
			0.029
			0.038
			0.062
			0.048
			0.051

## Sheet: Fig.3j
S267E		A267A
Displacement		Displacement
Bin Centre [nm]	Counts	Bin Centre [nm]	Counts
-27.5	0	-27.5	0
-22.5	0	-22.5	0
-17.5	1	-17.5	6
-12.5	5	-12.5	3
-7.5	7	-7.5	3
-2.5	7	-2.5	15
2.5	22	2.5	27
7.5	32	7.5	48
12.5	53	12.5	54
17.5	47	17.5	48
22.5	50	22.5	51
27.5	39	27.5	39
32.5	23	32.5	24
37.5	13	37.5	24
42.5	9	42.5	12
47.5	4	47.5	6
52.5	0	52.5	0
57.5	0	57.5	0
62.5	0	62.5	0

## Sheet: Fig.4b
Dwell times
S267E				S267A				S267E				S267A
100 µM ATP				100 µM ATP				10 µM ATP				10 µM ATP
bin centre [ms]	cum. sum	normalised		bin centre [ms]	cum. sum	normalised		bin centre [ms]	cum. sum	normalised		bin centre [ms]	cum. sum	normalised
0	0	0		12.5	1	0.00426		25	30	0.08427		12.5	0	0
10	0	0		37.5	30	0.12766		75	120	0.33708		37.5	10	0.06329
30	24	0.07524		62.5	65	0.2766		125	183	0.51404		62.5	30	0.18987
50	72	0.22571		87.5	82	0.34894		175	226	0.63483		87.5	45	0.28481
70	118	0.36991		112.5	97	0.41277		225	255	0.71629		112.5	54	0.34177
90	157	0.49216		137.5	109	0.46383		275	266	0.74719		137.5	61	0.38608
110	192	0.60188		162.5	122	0.51915		325	272	0.76404		162.5	71	0.44937
130	217	0.68025		187.5	133	0.56596		375	277	0.77809		187.5	76	0.48101
150	228	0.71473		212.5	144	0.61277		425	281	0.78933		212.5	81	0.51266
170	239	0.74922		237.5	156	0.66383		475	284	0.79775		237.5	85	0.53797
190	251	0.78683		262.5	165	0.70213		525	287	0.80618		262.5	87	0.55063
210	258	0.80878		287.5	170	0.7234		575	288	0.80899		287.5	88	0.55696
230	262	0.82132		312.5	175	0.74468		625	289	0.8118		312.5	91	0.57595
250	268	0.84013		337.5	180	0.76596		675	293	0.82303		337.5	96	0.60759
270	272	0.85266		362.5	184	0.78298		725	295	0.82865		362.5	98	0.62025
290	272	0.85266		387.5	189	0.80426		775	297	0.83427		387.5	102	0.64557
310	278	0.87147		412.5	196	0.83404		825	300	0.8427		412.5	104	0.65823
330	281	0.88088		437.5	199	0.84681		875	300	0.8427		437.5	107	0.67722
350	283	0.88715		462.5	201	0.85532		925	301	0.84551		462.5	108	0.68354
370	290	0.90909		487.5	204	0.86809		975	301	0.84551		487.5	108	0.68354
390	294	0.92163		512.5	207	0.88085		1025	302	0.84831		512.5	110	0.6962
410	297	0.93103		537.5	210	0.89362		1075	302	0.84831		537.5	112	0.70886
430	302	0.94671		562.5	211	0.89787		1125	304	0.85393		562.5	113	0.71519
450	303	0.94984		587.5	214	0.91064		1175	304	0.85393		587.5	113	0.71519
470	306	0.95925		612.5	214	0.91064		1225	306	0.85955		612.5	114	0.72152
490	308	0.96552		637.5	217	0.9234		1275	306	0.85955		637.5	116	0.73418
510	310	0.97179		662.5	218	0.92766		1325	308	0.86517		662.5	116	0.73418
530	310	0.97179		687.5	222	0.94468		1375	311	0.8736		687.5	117	0.74051
550	310	0.97179		712.5	225	0.95745		1425	311	0.8736		712.5	118	0.74684
570	311	0.97492		737.5	225	0.95745		1475	312	0.8764		737.5	119	0.75316
590	312	0.97806		762.5	225	0.95745		1525	313	0.87921		762.5	119	0.75316
610	313	0.98119		787.5	226	0.9617		1575	313	0.87921		787.5	119	0.75316
630	313	0.98119		812.5	227	0.96596		1625	314	0.88202		812.5	120	0.75949
650	313	0.98119		837.5	229	0.97447		1675	314	0.88202		837.5	121	0.76582
670	317	0.99373		862.5	229	0.97447		1725	315	0.88483		862.5	122	0.77215
690	317	0.99373		887.5	230	0.97872		1775	316	0.88764		887.5	122	0.77215
710	318	0.99687		912.5	230	0.97872		1825	319	0.89607		912.5	123	0.77848
730	318	0.99687		937.5	230	0.97872		1875	322	0.90449		937.5	125	0.79114
750	318	0.99687		962.5	234	0.99574		1925	324	0.91011		962.5	128	0.81013
770	318	0.99687		987.5	235	1		1975	324	0.91011		987.5	129	0.81646
790	318	0.99687						2025	326	0.91573		1012.5	130	0.82278
810	318	0.99687						2075	327	0.91854		1037.5	130	0.82278
830	318	0.99687						2125	328	0.92135		1062.5	130	0.82278
850	318	0.99687						2175	329	0.92416		1087.5	131	0.82911
870	318	0.99687						2225	330	0.92697		1112.5	131	0.82911
890	318	0.99687						2275	332	0.93258		1137.5	131	0.82911
910	318	0.99687						2325	333	0.93539		1162.5	134	0.8481
930	318	0.99687						2375	333	0.93539		1187.5	134	0.8481
950	318	0.99687						2425	333	0.93539		1212.5	134	0.8481
970	319	1						2475	334	0.9382		1237.5	137	0.86709
990	319	1						2525	334	0.9382		1262.5	137	0.86709
1010	319	1						2575	334	0.9382		1287.5	138	0.87342
1030	319	1						2625	336	0.94382		1312.5	138	0.87342
1050	319	1						2675	336	0.94382		1337.5	139	0.87975
1070	319	1						2725	337	0.94663		1362.5	139	0.87975
1090	319	1						2775	337	0.94663		1387.5	139	0.87975
1110	319	1						2825	337	0.94663		1412.5	139	0.87975
1130	319	1						2875	337	0.94663		1437.5	139	0.87975
1150	319	1						2925	337	0.94663		1462.5	139	0.87975
1170	319	1						2975	338	0.94944		1487.5	139	0.87975
1190	319	1						3025	338	0.94944		1512.5	139	0.87975
1210	319	1						3075	338	0.94944		1537.5	139	0.87975
1230	319	1						3125	338	0.94944		1562.5	139	0.87975
1250	319	1						3175	340	0.95506		1587.5	139	0.87975
1270	319	1						3225	340	0.95506		1612.5	139	0.87975
1290	319	1						3275	340	0.95506		1637.5	139	0.87975
1310	319	1						3325	340	0.95506		1662.5	139	0.87975
1330	319	1						3375	341	0.95787		1687.5	139	0.87975
1350	319	1						3425	343	0.96348		1712.5	140	0.88608
1370	319	1						3475	344	0.96629		1737.5	140	0.88608
1390	319	1						3525	344	0.96629		1762.5	140	0.88608
1410	319	1						3575	344	0.96629		1787.5	141	0.89241
1430	319	1						3625	346	0.97191		1812.5	141	0.89241
1450	319	1						3675	346	0.97191		1837.5	141	0.89241
1470	319	1						3725	347	0.97472		1862.5	141	0.89241
1490	319	1						3775	348	0.97753		1887.5	141	0.89241
1510	319	1						3825	349	0.98034		1912.5	141	0.89241
1530	319	1						3875	350	0.98315		1937.5	141	0.89241
1550	319	1						3925	352	0.98876		1962.5	141	0.89241
1570	319	1						3975	352	0.98876		1987.5	142	0.89873
1590	319	1						4025	353	0.99157		2012.5	142	0.89873
1610	319	1						4075	353	0.99157		2037.5	142	0.89873
1630	319	1						4125	353	0.99157		2062.5	142	0.89873
1650	319	1						4175	353	0.99157		2087.5	142	0.89873
1670	319	1						4225	353	0.99157		2112.5	142	0.89873
1690	319	1						4275	353	0.99157		2137.5	142	0.89873
1710	319	1						4325	354	0.99438		2162.5	142	0.89873
1730	319	1						4375	354	0.99438		2187.5	142	0.89873
1750	319	1						4425	354	0.99438		2212.5	142	0.89873
1770	319	1						4475	354	0.99438		2237.5	142	0.89873
1790	319	1						4525	354	0.99438		2262.5	142	0.89873
1810	319	1						4575	354	0.99438		2287.5	142	0.89873
1830	319	1						4625	354	0.99438		2312.5	142	0.89873
1850	319	1						4675	354	0.99438		2337.5	142	0.89873
1870	319	1						4725	354	0.99438		2362.5	142	0.89873
1890	319	1						4775	355	0.99719		2387.5	143	0.90506
1910	319	1						4825	356	1		2412.5	143	0.90506
1930	319	1						4875	356	1		2437.5	143	0.90506
1950	319	1						4925	356	1		2462.5	143	0.90506
1970	319	1						4975	356	1		2487.5	144	0.91139
1990	319	1										2512.5	144	0.91139
2010	319	1										2537.5	145	0.91772
2030	319	1										2562.5	145	0.91772
2050	319	1										2587.5	145	0.91772
2070	319	1										2612.5	145	0.91772
2090	319	1										2637.5	145	0.91772
2110	319	1										2662.5	145	0.91772
2130	319	1										2687.5	145	0.91772
2150	319	1										2712.5	145	0.91772
2170	319	1										2737.5	146	0.92405
2190	319	1										2762.5	147	0.93038
2210	319	1										2787.5	147	0.93038
2230	319	1										2812.5	147	0.93038
2250	319	1										2837.5	147	0.93038
2270	319	1										2862.5	147	0.93038
2290	319	1										2887.5	148	0.93671
2310	319	1										2912.5	148	0.93671
2330	319	1										2937.5	148	0.93671
2350	319	1										2962.5	148	0.93671
2370	319	1										2987.5	148	0.93671
2390	319	1										3012.5	148	0.93671
2410	319	1										3037.5	148	0.93671
2430	319	1										3062.5	148	0.93671
2450	319	1										3087.5	148	0.93671
2470	319	1										3112.5	148	0.93671
2490	319	1										3137.5	148	0.93671
2510	319	1										3162.5	148	0.93671
2530	319	1										3187.5	148	0.93671
2550	319	1										3212.5	148	0.93671
2570	319	1										3237.5	148	0.93671
2590	319	1										3262.5	148	0.93671
2610	319	1										3287.5	148	0.93671
2630	319	1										3312.5	148	0.93671
2650	319	1										3337.5	148	0.93671
2670	319	1										3362.5	148	0.93671
2690	319	1										3387.5	148	0.93671
2710	319	1										3412.5	148	0.93671
2730	319	1										3437.5	148	0.93671
2750	319	1										3462.5	148	0.93671
2770	319	1										3487.5	148	0.93671
2790	319	1										3512.5	148	0.93671
2810	319	1										3537.5	148	0.93671
2830	319	1										3562.5	149	0.94304
2850	319	1										3587.5	149	0.94304
2870	319	1										3612.5	149	0.94304
2890	319	1										3637.5	149	0.94304
2910	319	1										3662.5	149	0.94304
2930	319	1										3687.5	149	0.94304
2950	319	1										3712.5	150	0.94937
2970	319	1										3737.5	150	0.94937
2990	319	1										3762.5	150	0.94937
3010	319	1										3787.5	150	0.94937
3030	319	1										3812.5	151	0.9557
3050	319	1										3837.5	151	0.9557
3070	319	1										3862.5	152	0.96203
3090	319	1										3887.5	152	0.96203
3110	319	1										3912.5	153	0.96835
3130	319	1										3937.5	153	0.96835
3150	319	1										3962.5	153	0.96835
3170	319	1										3987.5	153	0.96835
3190	319	1										4012.5	153	0.96835
3210	319	1										4037.5	153	0.96835
3230	319	1										4062.5	153	0.96835
3250	319	1										4087.5	153	0.96835
3270	319	1										4112.5	153	0.96835
3290	319	1										4137.5	153	0.96835
3310	319	1										4162.5	153	0.96835
3330	319	1										4187.5	153	0.96835
3350	319	1										4212.5	153	0.96835
3370	319	1										4237.5	153	0.96835
3390	319	1										4262.5	153	0.96835
3410	319	1										4287.5	153	0.96835
3430	319	1										4312.5	153	0.96835
3450	319	1										4337.5	153	0.96835
3470	319	1										4362.5	153	0.96835
3490	319	1										4387.5	153	0.96835
3510	319	1										4412.5	153	0.96835
3530	319	1										4437.5	153	0.96835
3550	319	1										4462.5	153	0.96835
3570	319	1										4487.5	153	0.96835
3590	319	1										4512.5	153	0.96835
3610	319	1										4537.5	153	0.96835
3630	319	1										4562.5	153	0.96835
3650	319	1										4587.5	153	0.96835
3670	319	1										4612.5	155	0.98101
3690	319	1										4637.5	155	0.98101
3710	319	1										4662.5	155	0.98101
3730	319	1										4687.5	155	0.98101
3750	319	1										4712.5	155	0.98101
3770	319	1										4737.5	155	0.98101
3790	319	1										4762.5	155	0.98101
3810	319	1										4787.5	156	0.98734
3830	319	1										4812.5	157	0.99367
3850	319	1										4837.5	157	0.99367
3870	319	1										4862.5	157	0.99367
3890	319	1										4887.5	158	1
3910	319	1										4912.5	158	1
3930	319	1										4937.5	158	1
3950	319	1										4962.5	158	1
3970	319	1										4987.5	158	1
3990	319	1
4010	319	1
4030	319	1
4050	319	1
4070	319	1
4090	319	1
4110	319	1
4130	319	1
4150	319	1
4170	319	1
4190	319	1
4210	319	1
4230	319	1
4250	319	1
4270	319	1
4290	319	1
4310	319	1
4330	319	1
4350	319	1
4370	319	1
4390	319	1
4410	319	1
4430	319	1
4450	319	1
4470	319	1
4490	319	1
4510	319	1
4530	319	1
4550	319	1
4570	319	1
4590	319	1
4610	319	1
4630	319	1
4650	319	1
4670	319	1
4690	319	1
4710	319	1
4730	319	1
4750	319	1
4770	319	1
4790	319	1
4810	319	1
4830	319	1
4850	319	1
4870	319	1
4890	319	1
4910	319	1
4930	319	1
4950	319	1
4970	319	1
4990	319	1

## Sheet: Fig.4c
S267E
Forward		Backward
Time	Displacement	Time	Displacement
[s]	[nm]	[s]	[nm]
-0.0196	-2.09325	-0.5	15.3531
-0.0194	-1.92829	-0.4998	15.395
-0.0192	-1.45563	-0.4996	15.2854
-0.019	-1.95539	-0.4994	15.178
-0.0188	-0.74545	-0.4992	15.1851
-0.0186	-1.39162	-0.499	15.2192
-0.0184	-1.27201	-0.4988	15.0884
-0.0182	-1.86203	-0.4986	14.8558
-0.018	-2.46513	-0.4984	14.7195
-0.0178	-2.04603	-0.4982	14.9523
-0.0176	-0.42038	-0.498	15.185
-0.0174	-1.13343	-0.4978	14.9485
-0.0172	-0.88422	-0.4976	14.9593
-0.017	-0.75805	-0.4974	15.0609
-0.0168	-1.58797	-0.4972	15.0086
-0.0166	-0.85304	-0.497	15.134
-0.0164	-1.518	-0.4968	15.1887
-0.0162	-0.91752	-0.4966	15.2518
-0.016	-1.30654	-0.4964	15.4686
-0.0158	-0.47123	-0.4962	15.3377
-0.0156	-1.96088	-0.496	15.3753
-0.0154	-2.25245	-0.4958	15.3718
-0.0152	-1.12414	-0.4956	15.3435
-0.015	-0.76826	-0.4954	15.1512
-0.0148	-0.72684	-0.4952	15.2858
-0.0146	-0.09761	-0.495	15.3507
-0.0144	-0.59738	-0.4948	15.1186
-0.0142	-1.19808	-0.4946	14.9447
-0.014	-0.79762	-0.4944	15.0612
-0.0138	-1.25237	-0.4942	15.2031
-0.0136	-1.48081	-0.494	14.8715
-0.0134	-0.97181	-0.4938	14.9042
-0.0132	0.076	-0.4936	15.084
-0.013	1.25734	-0.4934	15.027
-0.0128	0.96167	-0.4932	14.9836
-0.0126	0.15493	-0.493	14.751
-0.0124	0.43792	-0.4928	14.9138
-0.0122	0.69444	-0.4926	14.9328
-0.012	0.66018	-0.4924	14.8013
-0.0118	-1.84413	-0.4922	15.022
-0.0116	-0.57049	-0.492	14.9861
-0.0114	-0.28427	-0.4918	15.078
-0.0112	-0.28101	-0.4916	15.2808
-0.011	-1.02354	-0.4914	15.0641
-0.0108	0.15378	-0.4912	15.0164
-0.0106	0.21967	-0.491	15.1105
-0.0104	-0.75365	-0.4908	15.1056
-0.0102	0.30061	-0.4906	15.0582
-0.01	-0.74814	-0.4904	14.9643
-0.0098	-1.04895	-0.4902	14.9238
-0.0096	-1.44726	-0.49	14.7905
-0.0094	0.62426	-0.4898	14.6811
-0.0092	0.41931	-0.4896	14.9302
-0.009	-0.5785	-0.4894	14.9893
-0.0088	-1.17917	-0.4892	15.0092
-0.0086	-1.05422	-0.489	14.9567
-0.0084	-0.69529	-0.4888	15.4279
-0.0082	1.52487	-0.4886	15.4534
-0.008	1.65462	-0.4884	15.2009
-0.0078	0.61523	-0.4882	15.6462
-0.0076	2.63609	-0.488	15.4387
-0.0074	2.99569	-0.4878	15.0662
-0.0072	1.56176	-0.4876	15.1398
-0.007	1.79054	-0.4874	15.2224
-0.0068	1.9538	-0.4872	14.9875
-0.0066	1.47459	-0.487	14.8137
-0.0064	2.06183	-0.4868	14.759
-0.0062	1.61307	-0.4866	14.8843
-0.006	1.52283	-0.4864	14.6746
-0.0058	0.71327	-0.4862	14.3741
-0.0056	2.47676	-0.486	14.4922
-0.0054	1.11556	-0.4858	14.4495
-0.0052	1.26402	-0.4856	14.5716
-0.005	1.77936	-0.4854	14.5182
-0.0048	3.05132	-0.4852	14.2682
-0.0046	1.27907	-0.485	14.6278
-0.0044	1.95671	-0.4848	14.8484
-0.0042	1.58621	-0.4846	14.6849
-0.004	1.59233	-0.4844	15.0647
-0.0038	0.30534	-0.4842	15.4716
-0.0036	0.90235	-0.484	15.5288
-0.0034	0.32864	-0.4838	15.7459
-0.0032	1.47885	-0.4836	15.6329
-0.003	0.91174	-0.4834	15.5342
-0.0028	-0.54971	-0.4832	15.1412
-0.0026	-0.40627	-0.483	14.8039
-0.0024	0.40823	-0.4828	14.7382
-0.0022	0.12853	-0.4826	14.5225
-0.002	-0.17707	-0.4824	14.6172
-0.0018	-0.61319	-0.4822	14.8116
-0.0016	-0.08661	-0.482	14.7483
-0.0014	1.6277	-0.4818	14.8628
-0.0012	1.5292	-0.4816	14.7483
-0.001	0.36452	-0.4814	14.6903
-0.0008	-0.20546	-0.4812	14.8662
-0.0006	1.56229	-0.481	14.6658
-0.0004	1.73786	-0.4808	14.9322
-0.0002	0.90407	-0.4806	15.0267
0	-0.42685	-0.4804	14.9131
0.0002	2.6023	-0.4802	14.9797
0.0004	5.35203	-0.48	15.1258
0.0006	7.66223	-0.4798	15.2109
0.0008	10.5132	-0.4796	15.126
0.001	11.718	-0.4794	14.8519
0.0012	12.399	-0.4792	15.1258
0.0014	13.453	-0.479	14.8153
0.0016	14.8025	-0.4788	14.699
0.0018	13.8949	-0.4786	14.9172
0.002	13.2016	-0.4784	14.6906
0.0022	14.4338	-0.4782	14.7855
0.0024	15.1812	-0.478	14.8473
0.0026	15.4793	-0.4778	15.0142
0.0028	16.7371	-0.4776	14.8117
0.003	15.6734	-0.4774	15.0259
0.0032	16.1449	-0.4772	15.3717
0.0034	16.634	-0.477	15.1947
0.0036	17.413	-0.4768	15.2114
0.0038	16.9722	-0.4766	15.3915
0.004	17.4411	-0.4764	15.1358
0.0042	16.8409	-0.4762	15.3405
0.0044	16.4184	-0.476	15.5738
0.0046	16.5143	-0.4758	15.1295
0.0048	16.7012	-0.4756	15.065
0.005	16.735	-0.4754	14.8452
0.0052	16.5699	-0.4752	14.7225
0.0054	16.3813	-0.475	14.6262
0.0056	15.8375	-0.4748	14.4451
0.0058	16.4104	-0.4746	14.5683
0.006	15.5212	-0.4744	14.7693
0.0062	16.0237	-0.4742	14.9726
0.0064	15.5782	-0.474	15.0299
0.0066	16.279	-0.4738	15.2583
0.0068	16.887	-0.4736	15.3352
0.007	17.356	-0.4734	15.2983
0.0072	16.9502	-0.4732	15.2747
0.0074	17.2096	-0.473	15.09
0.0076	17.5812	-0.4728	15.2502
0.0078	16.3171	-0.4726	15.3871
0.008	15.387	-0.4724	15.3778
0.0082	15.7114	-0.4722	15.4433
0.0084	16.0482	-0.472	15.5959
0.0086	16.2194	-0.4718	15.4313
0.0088	16.6328	-0.4716	15.6059
0.009	17.1572	-0.4714	15.3548
0.0092	18.0514	-0.4712	15.1847
0.0094	17.0393	-0.471	15.2668
0.0096	18.7392	-0.4708	15.1632
0.0098	18.2586	-0.4706	15.1222
0.01	18.6537	-0.4704	15.1255
0.0102	18.5685	-0.4702	15.4045
0.0104	18.3939	-0.47	15.3644
0.0106	19.3511	-0.4698	15.189
0.0108	19.2906	-0.4696	15.2879
0.011	17.8166	-0.4694	15.4326
0.0112	17.7905	-0.4692	15.3365
0.0114	17.3832	-0.469	15.3153
0.0116	18.0727	-0.4688	15.2108
0.0118	18.2257	-0.4686	15.0274
0.012	18.2794	-0.4684	15.363
0.0122	17.019	-0.4682	15.4092
0.0124	17.0959	-0.468	15.2309
0.0126	17.7831	-0.4678	15.2956
0.0128	17.665	-0.4676	15.3854
0.013	17.5935	-0.4674	15.6189
0.0132	17.9222	-0.4672	15.3642
0.0134	18.3971	-0.467	15.4182
0.0136	18.2277	-0.4668	15.6257
0.0138	18.3029	-0.4666	15.3191
0.014	16.7747	-0.4664	15.1702
0.0142	18.3821	-0.4662	15.1428
0.0144	16.6892	-0.466	15.0715
0.0146	16.4537	-0.4658	15.109
0.0148	15.9639	-0.4656	14.8181
0.015	16.7019	-0.4654	15.1076
0.0152	16.6799	-0.4652	14.9148
0.0154	17.8954	-0.465	14.7453
0.0156	17.5938	-0.4648	14.8649
0.0158	18.4402	-0.4646	14.7791
0.016	17.5664	-0.4644	14.7585
0.0162	16.6823	-0.4642	14.7083
0.0164	16.4245	-0.464	14.7658
0.0166	16.9855	-0.4638	14.9402
0.0168	17.0052	-0.4636	15.064
0.017	17.8617	-0.4634	15.3102
0.0172	17.2488	-0.4632	15.133
0.0174	17.6431	-0.463	15.0363
0.0176	17.5146	-0.4628	15.088
0.0178	16.5555	-0.4626	15.214
0.018	16.5618	-0.4624	15.1144
0.0182	18.1541	-0.4622	15.0255
0.0184	19.3438	-0.462	14.6501
0.0186	18.1638	-0.4618	14.7383
0.0188	16.7049	-0.4616	14.9948
0.019	17.6553	-0.4614	15.0065
0.0192	17.0184	-0.4612	15.2779
0.0194	17.5638	-0.461	15.6184
0.0196	17.6473	-0.4608	15.6651
0.0198	16.52	-0.4606	15.7208
0.02	15.5204	-0.4604	15.4956
0.0202	17.2037	-0.4602	15.1453
0.0204	17.4934	-0.46	15.11
0.0206	15.8497	-0.4598	14.9566
0.0208	16.3817	-0.4596	15.0503
0.021	17.1291	-0.4594	15.1368
0.0212	16.4103	-0.4592	15.5652
0.0214	17.0842	-0.459	15.7297
0.0216	17.489	-0.4588	15.4958
0.0218	17.7657	-0.4586	15.1353
0.022	17.6376	-0.4584	15.2713
0.0222	17.9239	-0.4582	15.1815
0.0224	18.0753	-0.458	15.2127
0.0226	18.0633	-0.4578	15.1865
0.0228	18.4192	-0.4576	15.3021
0.023	17.9508	-0.4574	15.5635
0.0232	17.4109	-0.4572	15.5621
0.0234	16.7172	-0.457	15.3665
0.0236	17.238	-0.4568	15.3689
0.0238	16.2757	-0.4566	15.1823
0.024	15.3602	-0.4564	15.0812
0.0242	16.9744	-0.4562	15.0037
0.0244	17.5827	-0.456	14.6541
0.0246	16.3883	-0.4558	14.7789
0.0248	16.728	-0.4556	14.8751
0.025	16.8016	-0.4554	14.6317
0.0252	17.5159	-0.4552	14.68
0.0254	16.5752	-0.455	14.8335
0.0256	15.9779	-0.4548	14.7238
0.0258	16.9884	-0.4546	14.7358
0.026	16.3829	-0.4544	14.6827
0.0262	16.5236	-0.4542	14.4186
0.0264	15.1721	-0.454	14.6955
0.0266	16.4625	-0.4538	14.6569
0.0268	16.2383	-0.4536	14.3567
0.027	15.3501	-0.4534	14.5046
0.0272	15.9956	-0.4532	14.8769
0.0274	15.2242	-0.453	15.1499
0.0276	15.0475	-0.4528	15.186
0.0278	14.7689	-0.4526	14.976
0.028	16.0348	-0.4524	14.8243
0.0282	15.761	-0.4522	14.7248
0.0284	16.1702	-0.452	14.8888
0.0286	15.9038	-0.4518	15.0469
0.0288	17.121	-0.4516	14.8079
0.029	17.2896	-0.4514	14.857
0.0292	17.7316	-0.4512	15.0483
0.0294	16.665	-0.451	14.7323
0.0296	17.9721	-0.4508	14.7975
0.0298	17.3311	-0.4506	14.589
0.03	17.5659	-0.4504	14.1771
0.0302	19.0068	-0.4502	14.377
0.0304	18.3364	-0.45	14.5814
0.0306	18.4444	-0.4498	14.7996
0.0308	18.2063	-0.4496	14.8997
0.031	17.2353	-0.4494	15.1326
0.0312	17.6129	-0.4492	14.8339
0.0314	18.0838	-0.449	14.7513
0.0316	16.8259	-0.4488	14.6521
0.0318	16.4459	-0.4486	14.1919
0.032	17.8762	-0.4484	14.5538
0.0322	16.2126	-0.4482	14.3157
0.0324	16.4699	-0.448	14.198
0.0326	16.8077	-0.4478	14.5771
0.0328	17.9297	-0.4476	14.7549
0.033	18.2985	-0.4474	14.5405
0.0332	18.508	-0.4472	14.4539
0.0334	18.526	-0.447	14.449
0.0336	17.8144	-0.4468	14.0953
0.0338	17.5454	-0.4466	14.096
0.034	16.2074	-0.4464	14.2263
0.0342	16.228	-0.4462	14.4381
0.0344	15.5007	-0.446	14.4679
0.0346	16.4369	-0.4458	14.7407
0.0348	16.2883	-0.4456	14.8194
0.035	16.6511	-0.4454	15.0841
0.0352	17.9683	-0.4452	14.9733
0.0354	17.503	-0.445	14.5173
0.0356	17.7912	-0.4448	14.5815
0.0358	16.5033	-0.4446	14.6099
0.036	16.2452	-0.4444	14.656
0.0362	17.2883	-0.4442	14.355
0.0364	17.6478	-0.444	14.346
0.0366	16.9193	-0.4438	14.488
0.0368	17.3226	-0.4436	14.9716
0.037	17.9984	-0.4434	14.6699
0.0372	16.6627	-0.4432	14.375
0.0374	16.8779	-0.443	14.6721
0.0376	17.1571	-0.4428	14.7042
0.0378	18.0777	-0.4426	14.6227
0.038	18.2501	-0.4424	14.637
0.0382	17.6187	-0.4422	14.4684
0.0384	17.6281	-0.442	14.7789
0.0386	18.5882	-0.4418	14.8563
0.0388	17.7102	-0.4416	14.5872
0.039	17.2195	-0.4414	14.9357
0.0392	15.8995	-0.4412	14.464
0.0394	16.9923	-0.441	14.6862
0.0396	16.755	-0.4408	14.9418
0.0398	16.6711	-0.4406	14.9329
0.04	15.7762	-0.4404	15.0254
0.0402	14.6353	-0.4402	14.9966
0.0404	15.8469	-0.44	14.6192
0.0406	16.3576	-0.4398	14.482
0.0408	16.7782	-0.4396	14.2361
0.041	16.5641	-0.4394	14.205
0.0412	16.6555	-0.4392	13.9508
0.0414	16.9254	-0.439	14.0611
0.0416	16.6869	-0.4388	14.4237
0.0418	17.1685	-0.4386	14.4015
0.042	16.3221	-0.4384	14.6059
0.0422	16.4213	-0.4382	14.7229
0.0424	16.7897	-0.438	14.7095
0.0426	16.0852	-0.4378	14.7126
0.0428	16.4922	-0.4376	15.1939
0.043	16.8934	-0.4374	14.9083
0.0432	16.8424	-0.4372	14.9795
0.0434	16.1414	-0.437	15.3746
0.0436	15.6807	-0.4368	14.9797
0.0438	16.0752	-0.4366	15.1647
0.044	15.9601	-0.4364	15.0779
0.0442	17.3328	-0.4362	15.596
0.0444	16.2061	-0.436	15.2966
0.0446	15.4917	-0.4358	14.9946
0.0448	17.527	-0.4356	14.9603
0.045	18.2597	-0.4354	14.8038
0.0452	16.575	-0.4352	14.5682
0.0454	16.9992	-0.435	14.6107
0.0456	17.5558	-0.4348	14.696
0.0458	18.15	-0.4346	14.7226
0.046	18.0789	-0.4344	15.3038
0.0462	17.463	-0.4342	14.9971
0.0464	16.6296	-0.434	15.1097
0.0466	15.7621	-0.4338	15.3587
0.0468	16.8224	-0.4336	15.2075
0.047	15.5309	-0.4334	15.3011
0.0472	16.9079	-0.4332	15.1021
0.0474	16.6802	-0.433	15.116
0.0476	16.3498	-0.4328	15.1435
0.0478	15.7338	-0.4326	15.138
0.048	16.6497	-0.4324	14.9418
0.0482	17.339	-0.4322	15.1396
0.0484	17.29	-0.432	15.1111
0.0486	17.9422	-0.4318	15.1697
0.0488	17.0934	-0.4316	15.1536
0.049	16.5962	-0.4314	15.4988
0.0492	17.8264	-0.4312	14.9759
0.0494	17.6151	-0.431	14.8573
0.0496	18.6253	-0.4308	15.472
0.0498	19.3175	-0.4306	15.0807
0.05	18.2474	-0.4304	14.6865
0.0502	18.6538	-0.4302	14.5235
0.0504	18.6079	-0.43	14.6807
0.0506	19.2646	-0.4298	14.5073
0.0508	18.6392	-0.4296	14.3857
0.051	18.1464	-0.4294	14.6712
0.0512	17.791	-0.4292	14.6629
0.0514	16.6277	-0.429	15.1377
0.0516	17.1021	-0.4288	14.8345
0.0518	16.907	-0.4286	14.8687
0.052	18.069	-0.4284	14.7587
0.0522	18.1554	-0.4282	14.579
0.0524	18.2963	-0.428	14.9064
0.0526	17.6806	-0.4278	14.5895
0.0528	18.027	-0.4276	15.0301
0.053	18.4265	-0.4274	15.5846
0.0532	18.7503	-0.4272	15.1618
0.0534	17.6717	-0.427	14.8669
0.0536	18.4528	-0.4268	15.2844
0.0538	18.4205	-0.4266	15.2394
0.054	17.7175	-0.4264	15.2746
0.0542	17.0009	-0.4262	15.5396
0.0544	18.6651	-0.426	15.4691
0.0546	18.1808	-0.4258	15.3137
0.0548	18.2303	-0.4256	15.4199
0.055	18.1065	-0.4254	15.4645
0.0552	17.7584	-0.4252	15.4802
0.0554	17.8266	-0.425	15.3897
0.0556	18.5456	-0.4248	15.4152
0.0558	17.2651	-0.4246	15.4342
0.056	16.1721	-0.4244	15.0639
0.0562	16.6377	-0.4242	15.2002
0.0564	16.695	-0.424	15.0168
0.0566	16.6974	-0.4238	14.9453
0.0568	17.004	-0.4236	15.0794
0.057	15.929	-0.4234	15.3817
0.0572	16.6091	-0.4232	15.8292
0.0574	16.3143	-0.423	15.4559
0.0576	16.9502	-0.4228	15.4692
0.0578	17.5282	-0.4226	15.1716
0.058	17.3697	-0.4224	14.9654
0.0582	17.3464	-0.4222	15.0084
0.0584	16.2508	-0.422	14.8675
0.0586	17.1929	-0.4218	14.9307
0.0588	17.2127	-0.4216	15.2341
0.059	17.5373	-0.4214	15.4789
0.0592	18.9072	-0.4212	15.6782
0.0594	19.5082	-0.421	16.3275
0.0596	18.1061	-0.4208	15.8243
0.0598	18.3308	-0.4206	15.2725
0.06	18.7496	-0.4204	15.3156
0.0602	17.5452	-0.4202	15.2895
0.0604	17.6187	-0.42	15.2956
0.0606	18.1362	-0.4198	15.3899
0.0608	18.6352	-0.4196	15.681
0.061	17.1611	-0.4194	16.0057
0.0612	18.4418	-0.4192	15.5222
0.0614	19.0223	-0.419	15.3686
0.0616	19.6783	-0.4188	15.237
0.0618	18.8413	-0.4186	15.0904
0.062	19.1969	-0.4184	15.5023
0.0622	18.8251	-0.4182	15.3655
0.0624	18.1378	-0.418	15.304
0.0626	17.9364	-0.4178	15.319
0.0628	16.9593	-0.4176	15.0895
0.063	17.9256	-0.4174	14.9243
0.0632	17.2701	-0.4172	14.9008
0.0634	17.0127	-0.417	14.9553
0.0636	16.2773	-0.4168	14.802
0.0638	16.9514	-0.4166	15.2296
0.064	17.6057	-0.4164	15.619
0.0642	17.9218	-0.4162	15.5985
0.0644	17.6115	-0.416	15.4572
0.0646	17.7862	-0.4158	15.761
0.0648	18.5956	-0.4156	15.697
0.065	18.7301	-0.4154	15.7799
0.0652	18.5884	-0.4152	15.5517
0.0654	17.8985	-0.415	15.7823
0.0656	17.3912	-0.4148	15.6642
0.0658	17.5986	-0.4146	15.0742
0.066	17.6773	-0.4144	15.0785
0.0662	18.2406	-0.4142	15.1289
0.0664	17.4778	-0.414	15.2967
0.0666	17.9437	-0.4138	15.2767
0.0668	16.3469	-0.4136	15.7152
0.067	17.2785	-0.4134	15.7756
0.0672	16.6062	-0.4132	15.5788
0.0674	16.8943	-0.413	15.4223
0.0676	17.4599	-0.4128	14.927
0.0678	17.2831	-0.4126	14.9155
0.068	17.0405	-0.4124	15.4008
0.0682	16.8615	-0.4122	15.3403
0.0684	16.8242	-0.412	15.3875
0.0686	17.2324	-0.4118	15.3463
0.0688	16.1603	-0.4116	15.3321
0.069	16.9116	-0.4114	15.351
0.0692	17.3241	-0.4112	15.3092
0.0694	18.154	-0.411	15.4147
0.0696	18.115	-0.4108	15.3945
0.0698	15.9432	-0.4106	15.3183
0.07	16.4795	-0.4104	15.6182
0.0702	16.5475	-0.4102	15.9005
0.0704	15.5871	-0.41	16.3231
0.0706	16.5803	-0.4098	16.22
0.0708	16.1137	-0.4096	15.5666
0.071	15.7401	-0.4094	15.7879
0.0712	17.0367	-0.4092	15.8714
0.0714	17.595	-0.409	15.8245
0.0716	17.2382	-0.4088	15.9237
0.0718	17.073	-0.4086	15.8107
0.072	17.4025	-0.4084	15.2636
0.0722	16.4588	-0.4082	15.7484
0.0724	16.8939	-0.408	15.6599
0.0726	17.2976	-0.4078	15.4523
0.0728	17.2554	-0.4076	15.2289
0.073	17.1955	-0.4074	14.8973
0.0732	17.4819	-0.4072	14.9235
0.0734	18.4757	-0.407	14.9132
0.0736	18.2836	-0.4068	14.7964
0.0738	19.0156	-0.4066	14.6763
0.074	19.5706	-0.4064	14.567
0.0742	20.1084	-0.4062	14.536
0.0744	19.572	-0.406	14.7938
0.0746	19.3557	-0.4058	15.3608
0.0748	19.0671	-0.4056	15.4112
0.075	18.8386	-0.4054	15.5406
0.0752	18.0283	-0.4052	15.7932
0.0754	19.3271	-0.405	16.2067
0.0756	19.2125	-0.4048	16.0644
0.0758	18.4974	-0.4046	15.5671
0.076	18.2751	-0.4044	15.5933
0.0762	18.609	-0.4042	15.4182
0.0764	18.8004	-0.404	15.2793
0.0766	18.1742	-0.4038	15.1838
0.0768	17.1829	-0.4036	14.8767
0.077	17.2876	-0.4034	14.6231
0.0772	16.9415	-0.4032	15.315
0.0774	17.0066	-0.403	15.7536
0.0776	17.7988	-0.4028	15.4376
0.0778	17.4308	-0.4026	15.4223
0.078	18.273	-0.4024	15.8568
0.0782	18.1392	-0.4022	15.6028
0.0784	18.5279	-0.402	15.5374
0.0786	18.7342	-0.4018	15.3415
0.0788	18.5746	-0.4016	15.251
0.079	19.3918	-0.4014	15.4957
0.0792	18.5659	-0.4012	15.8671
0.0794	18.2399	-0.401	15.5442
0.0796	18.19	-0.4008	15.4115
0.0798	19.3685	-0.4006	15.7558
0.08	18.8529	-0.4004	16.019
0.0802	19.2217	-0.4002	15.9631
0.0804	18.1258	-0.4	16.1097
0.0806	17.9135	-0.3998	16.3048
0.0808	18.6867	-0.3996	16.9626
0.081	18.4565	-0.3994	16.6951
0.0812	18.3773	-0.3992	16.4743
0.0814	18.7957	-0.399	16.134
0.0816	19.0722	-0.3988	15.6098
0.0818	18.4232	-0.3986	15.6138
0.082	17.5416	-0.3984	15.4388
0.0822	17.5627	-0.3982	15.525
0.0824	17.6057	-0.398	15.4867
0.0826	17.5053	-0.3978	15.5592
0.0828	17.1773	-0.3976	15.5077
0.083	17.15	-0.3974	15.1972
0.0832	16.91	-0.3972	15.0363
0.0834	17.105	-0.397	15.3291
0.0836	17.7803	-0.3968	14.9758
0.0838	18.1166	-0.3966	15.332
0.084	18.4672	-0.3964	15.8925
0.0842	17.918	-0.3962	15.7471
0.0844	17.757	-0.396	15.493
0.0846	17.6433	-0.3958	15.6989
0.0848	17.1348	-0.3956	15.4385
0.085	17.0226	-0.3954	15.4236
0.0852	17.4265	-0.3952	15.227
0.0854	18.3419	-0.395	15.3741
0.0856	18	-0.3948	14.6611
0.0858	18.157	-0.3946	14.417
0.086	18.1746	-0.3944	14.4286
0.0862	18.3304	-0.3942	14.6197
0.0864	18.0591	-0.394	15.0709
0.0866	19.6415	-0.3938	14.7657
0.0868	18.1324	-0.3936	14.9608
0.087	17.5953	-0.3934	15.3869
0.0872	18.3818	-0.3932	15.593
0.0874	18.7745	-0.393	14.9721
0.0876	19.457	-0.3928	15.0079
0.0878	18.6808	-0.3926	14.6655
0.088	18.011	-0.3924	14.6848
0.0882	17.3894	-0.3922	14.7247
0.0884	17.9201	-0.392	14.6931
0.0886	18.694	-0.3918	14.9134
0.0888	18.4953	-0.3916	15.408
0.089	18.6099	-0.3914	15.5889
0.0892	18.9664	-0.3912	15.3614
0.0894	18.4529	-0.391	15.7344
0.0896	17.9324	-0.3908	16.0209
0.0898	18.523	-0.3906	16.0841
0.09	17.6515	-0.3904	16.2673
0.0902	18.0634	-0.3902	15.733
0.0904	17.5195	-0.39	15.8406
0.0906	17.1908	-0.3898	16.0849
0.0908	17.0794	-0.3896	16.1771
0.091	16.7534	-0.3894	16.0067
0.0912	16.9322	-0.3892	15.8537
0.0914	16.4317	-0.389	15.5885
0.0916	16.7707	-0.3888	15.4477
0.0918	17.0924	-0.3886	15.3321
0.092	17.3121	-0.3884	14.9983
0.0922	17.7605	-0.3882	14.629
0.0924	17.3881	-0.388	15.0073
0.0926	17.6073	-0.3878	15.0295
0.0928	17.1822	-0.3876	15.1693
0.093	17.2236	-0.3874	15.1828
0.0932	16.4271	-0.3872	15.4599
0.0934	16.3625	-0.387	15.142
0.0936	17.0891	-0.3868	15.1107
0.0938	17.3854	-0.3866	14.9679
0.094	17.0452	-0.3864	14.4043
0.0942	15.523	-0.3862	14.4555
0.0944	15.8067	-0.386	14.2036
0.0946	17.0347	-0.3858	14.9843
0.0948	18.2218	-0.3856	14.9317
0.095	17.4004	-0.3854	15.3016
0.0952	18.5409	-0.3852	14.9955
0.0954	17.3465	-0.385	14.8026
0.0956	16.893	-0.3848	15.5731
0.0958	16.3049	-0.3846	15.2734
0.096	15.9407	-0.3844	15.4204
0.0962	15.4885	-0.3842	15.6136
0.0964	15.6662	-0.384	15.199
0.0966	16.8389	-0.3838	15.1352
0.0968	16.3325	-0.3836	15.2919
0.097	17.0951	-0.3834	15.2675
0.0972	17.9722	-0.3832	15.414
0.0974	18.2265	-0.383	15.4321
0.0976	17.741	-0.3828	15.6688
0.0978	18.9956	-0.3826	15.803
0.098	17.6939	-0.3824	15.7046
0.0982	16.5286	-0.3822	15.1796
0.0984	16.6986	-0.382	15.2055
0.0986	16.5103	-0.3818	14.8302
0.0988	17.5972	-0.3816	15.0324
0.099	16.6285	-0.3814	14.7028
0.0992	16.285	-0.3812	15.0324
0.0994	16.945	-0.381	15.3838
0.0996	17.0678	-0.3808	15.3459
0.0998	16.3756	-0.3806	15.5332
0.1	16.4457	-0.3804	15.6858
0.1002	16.2864	-0.3802	15.4537
0.1004	16.5784	-0.38	15.6893
0.1006	16.349	-0.3798	15.9323
0.1008	16.2948	-0.3796	15.4561
0.101	16.5249	-0.3794	15.4583
0.1012	16.8613	-0.3792	15.3958
0.1014	16.6269	-0.379	15.3863
0.1016	16.4108	-0.3788	15.6798
0.1018	17.1656	-0.3786	15.3451
0.102	17.7883	-0.3784	15.826
0.1022	17.3173	-0.3782	15.4606
0.1024	17.1716	-0.378	15.5585
0.1026	17.2603	-0.3778	15.5083
0.1028	17.4963	-0.3776	15.6394
0.103	17.3012	-0.3774	15.0853
0.1032	17.2142	-0.3772	15.0335
0.1034	17.326	-0.377	14.9064
0.1036	17.1869	-0.3768	14.878
0.1038	16.7559	-0.3766	14.972
0.104	15.6918	-0.3764	15.3062
0.1042	16.2405	-0.3762	15.4077
0.1044	17.0962	-0.376	15.6814
0.1046	17.7775	-0.3758	15.3368
0.1048	16.6498	-0.3756	15.4795
0.105	17.4279	-0.3754	15.7685
0.1052	16.9741	-0.3752	15.4514
0.1054	16.0839	-0.375	15.1367
0.1056	16.624	-0.3748	15.0102
0.1058	17.4265	-0.3746	14.8307
0.106	16.8028	-0.3744	14.8269
0.1062	16.8244	-0.3742	14.769
0.1064	17.5604	-0.374	14.9469
0.1066	18.5053	-0.3738	14.8614
0.1068	17.2568	-0.3736	15.0891
0.107	17.2453	-0.3734	15.4794
0.1072	17.6533	-0.3732	15.612
0.1074	17.2881	-0.373	16.4263
0.1076	16.9934	-0.3728	16.0174
0.1078	17.4237	-0.3726	15.6814
0.108	18.2648	-0.3724	15.5252
0.1082	17.2182	-0.3722	15.4893
0.1084	18.1754	-0.372	15.4329
0.1086	17.3281	-0.3718	15.8892
0.1088	17.0022	-0.3716	16.0423
0.109	17.2853	-0.3714	15.2472
0.1092	18.0126	-0.3712	15.3952
0.1094	18.3246	-0.371	15.6487
0.1096	17.7965	-0.3708	15.5246
0.1098	17.2754	-0.3706	15.6623
0.11	16.9315	-0.3704	15.3577
0.1102	17.4558	-0.3702	15.484
0.1104	17.5211	-0.37	15.3005
0.1106	18.659	-0.3698	15.1739
0.1108	18.5903	-0.3696	15.2768
0.111	17.7171	-0.3694	15.1123
0.1112	17.4397	-0.3692	15.1578
0.1114	17.4149	-0.369	15.3698
0.1116	16.6112	-0.3688	15.4737
0.1118	17.7519	-0.3686	15.8101
0.112	18.7076	-0.3684	15.7668
0.1122	18.2443	-0.3682	15.8076
0.1124	17.761	-0.368	15.8947
0.1126	17.8402	-0.3678	15.7402
0.1128	18.7989	-0.3676	15.4435
0.113	17.1879	-0.3674	15.6457
0.1132	18.1839	-0.3672	16.2067
0.1134	17.6908	-0.367	16.3476
0.1136	17.4936	-0.3668	16.3864
0.1138	18.4555	-0.3666	15.3878
0.114	18.6202	-0.3664	15.6121
0.1142	17.8664	-0.3662	14.8908
0.1144	16.5689	-0.366	14.8373
0.1146	17.1164	-0.3658	14.5616
0.1148	17.0304	-0.3656	14.6536
0.115	16.5397	-0.3654	14.7084
0.1152	16.7961	-0.3652	14.7192
0.1154	17.2316	-0.365	14.5684
0.1156	17.1392	-0.3648	14.5875
0.1158	16.6498	-0.3646	15.0036
0.116	16.4827	-0.3644	14.9547
0.1162	17.7504	-0.3642	15.6994
0.1164	18.267	-0.364	15.5394
0.1166	17.6635	-0.3638	15.2823
0.1168	17.5255	-0.3636	14.9767
0.117	17.0651	-0.3634	15.3357
0.1172	17.1067	-0.3632	15.1013
0.1174	15.7482	-0.363	15.09
0.1176	16.0939	-0.3628	14.7529
0.1178	17.0639	-0.3626	14.5585
0.118	17.5672	-0.3624	14.8132
0.1182	16.0256	-0.3622	15.369
0.1184	16.5656	-0.362	15.8616
0.1186	17.0203	-0.3618	15.6096
0.1188	16.4701	-0.3616	15.6395
0.119	16.4146	-0.3614	15.4691
0.1192	15.4641	-0.3612	15.6848
0.1194	15.7075	-0.361	15.4943
0.1196	16.0171	-0.3608	15.6149
0.1198	16.0928	-0.3606	15.4587
0.12	15.0267	-0.3604	15.3174
0.1202	15.1323	-0.3602	15.7597
0.1204	15.0952	-0.36	15.6849
0.1206	15.65	-0.3598	15.2933
0.1208	16.5735	-0.3596	15.2461
0.121	17.4794	-0.3594	15.0812
0.1212	17.2346	-0.3592	15.4424
0.1214	16.5534	-0.359	14.6974
0.1216	17.3481	-0.3588	15.2379
0.1218	16.1216	-0.3586	15.1453
0.122	16.9248	-0.3584	15.0861
0.1222	16.6367	-0.3582	14.8845
0.1224	16.1612	-0.358	15.2474
0.1226	17.2508	-0.3578	14.995
0.1228	16.8322	-0.3576	15.0645
0.123	16.0389	-0.3574	14.9136
0.1232	17.366	-0.3572	14.8622
0.1234	18.0345	-0.357	14.9417
0.1236	17.6386	-0.3568	14.8945
0.1238	16.2944	-0.3566	15.0894
0.124	16.5357	-0.3564	15.0758
0.1242	16.1151	-0.3562	15.085
0.1244	17.0544	-0.356	15.5247
0.1246	17.1193	-0.3558	16.0024
0.1248	17.0956	-0.3556	16.0353
0.125	17.7502	-0.3554	15.7634
0.1252	18.5153	-0.3552	15.7007
0.1254	18.744	-0.355	16.0551
0.1256	18.904	-0.3548	16.1476
0.1258	17.1316	-0.3546	16.4645
0.126	17.7781	-0.3544	16.3543
0.1262	17.5082	-0.3542	16.7878
0.1264	16.6548	-0.354	16.1766
0.1266	17.3653	-0.3538	15.893
0.1268	17.3203	-0.3536	15.7382
0.127	17.996	-0.3534	15.5776
0.1272	17.718	-0.3532	15.7072
0.1274	17.3034	-0.353	16.2758
0.1276	17.1392	-0.3528	15.7939
0.1278	16.8616	-0.3526	15.7795
0.128	16.4242	-0.3524	16.0616
0.1282	16.4526	-0.3522	16.5322
0.1284	17.2429	-0.352	16.3825
0.1286	17.385	-0.3518	16.0019
0.1288	17.0302	-0.3516	15.7436
0.129	16.0684	-0.3514	15.6083
0.1292	17.4945	-0.3512	16.0559
0.1294	17.4137	-0.351	16.0359
0.1296	17.3361	-0.3508	16.2148
0.1298	16.6122	-0.3506	16.1784
0.13	16.7985	-0.3504	16.0318
0.1302	17.4983	-0.3502	15.6811
0.1304	17.3875	-0.35	15.4803
0.1306	17.3581	-0.3498	15.3541
0.1308	17.809	-0.3496	15.2626
0.131	17.199	-0.3494	15.4763
0.1312	17.6155	-0.3492	15.1913
0.1314	17.4229	-0.349	14.9808
0.1316	17.4717	-0.3488	15.2636
0.1318	17.3181	-0.3486	14.9833
0.132	17.2455	-0.3484	15.4997
0.1322	16.1674	-0.3482	15.6725
0.1324	17.5418	-0.348	16.0069
0.1326	17.3478	-0.3478	15.6011
0.1328	17.3887	-0.3476	15.8171
0.133	17.7154	-0.3474	15.5054
0.1332	17.4542	-0.3472	14.6567
0.1334	18.0748	-0.347	13.8334
0.1336	18.1928	-0.3468	13.8958
0.1338	18.1163	-0.3466	14.2039
0.134	18.3844	-0.3464	14.4786
0.1342	18.1246	-0.3462	14.9995
0.1344	18.0783	-0.346	15.003
0.1346	17.4322	-0.3458	15.3156
0.1348	16.999	-0.3456	15.586
0.135	16.8128	-0.3454	15.4789
0.1352	16.6714	-0.3452	14.7986
0.1354	17.0229	-0.345	15.101
0.1356	17.1867	-0.3448	15.2986
0.1358	16.6928	-0.3446	15.3886
0.136	15.6541	-0.3444	16.1601
0.1362	16.2817	-0.3442	16.173
0.1364	16.5305	-0.344	15.7869
0.1366	17.4642	-0.3438	15.8152
0.1368	17.6677	-0.3436	15.1332
0.137	16.7673	-0.3434	15.3821
0.1372	16.6343	-0.3432	15.2013
0.1374	17.6866	-0.343	15.5809
0.1376	18.1867	-0.3428	15.5747
0.1378	18.5128	-0.3426	16.0974
0.138	16.9794	-0.3424	16.4192
0.1382	16.816	-0.3422	16.4805
0.1384	15.6169	-0.342	16.6915
0.1386	16.3802	-0.3418	16.211
0.1388	15.9141	-0.3416	15.5315
0.139	16.0916	-0.3414	15.5861
0.1392	16.6175	-0.3412	15.5584
0.1394	16.7564	-0.341	15.9093
0.1396	16.5072	-0.3408	16.2945
0.1398	17.0526	-0.3406	15.7214
0.14	17.3238	-0.3404	15.2655
0.1402	16.8992	-0.3402	15.4009
0.1404	17.995	-0.34	15.4728
0.1406	16.8174	-0.3398	15.6462
0.1408	16.4163	-0.3396	15.8568
0.141	18.2124	-0.3394	16.1052
0.1412	18.8213	-0.3392	16.286
0.1414	18.0401	-0.339	16.1129
0.1416	18.7347	-0.3388	16.3781
0.1418	18.2689	-0.3386	15.9755
0.142	18.022	-0.3384	15.4459
0.1422	18.4822	-0.3382	15.3748
0.1424	17.1268	-0.338	15.0413
0.1426	17.2107	-0.3378	14.5092
0.1428	17.9554	-0.3376	14.9215
0.143	17.3411	-0.3374	15.3337
0.1432	17.7234	-0.3372	15.3604
0.1434	18.6722	-0.337	15.7277
0.1436	18.155	-0.3368	16.0171
0.1438	18.4791	-0.3366	16.8665
0.144	17.8983	-0.3364	16.8396
0.1442	17.684	-0.3362	16.9091
0.1444	16.727	-0.336	16.6037
0.1446	17.8394	-0.3358	16.6604
0.1448	17.206	-0.3356	16.6127
0.145	16.6494	-0.3354	16.3339
0.1452	17.0555	-0.3352	15.6139
0.1454	17.472	-0.335	15.1399
0.1456	17.3434	-0.3348	15.2048
0.1458	17.696	-0.3346	15.2303
0.146	17.6237	-0.3344	15.3908
0.1462	17.9562	-0.3342	14.9161
0.1464	17.3031	-0.334	14.9263
0.1466	18.7298	-0.3338	15.3315
0.1468	19.2644	-0.3336	15.1638
0.147	18.4455	-0.3334	14.6556
0.1472	17.956	-0.3332	15.6087
0.1474	17.3833	-0.333	15.7898
0.1476	17.6581	-0.3328	15.6833
0.1478	17.5468	-0.3326	16.3131
0.148	17.2566	-0.3324	16.0215
0.1482	18.8286	-0.3322	15.8649
0.1484	18.2387	-0.332	15.8085
0.1486	16.7801	-0.3318	16.1759
0.1488	17.295	-0.3316	15.6505
0.149	16.7034	-0.3314	15.7692
0.1492	17.2487	-0.3312	15.5439
0.1494	17.2013	-0.331	15.7576
0.1496	17.8901	-0.3308	15.3702
0.1498	17.6857	-0.3306	15.4529
0.15	16.9872	-0.3304	15.468
0.1502	17.3798	-0.3302	15.1243
0.1504	17.0108	-0.33	15.612
0.1506	16.7604	-0.3298	16.1184
0.1508	16.3813	-0.3296	16.3325
0.151	16.2319	-0.3294	16.7181
0.1512	17.3018	-0.3292	16.8545
0.1514	17.2428	-0.329	16.5848
0.1516	17.2159	-0.3288	16.5857
0.1518	18.8948	-0.3286	16.2636
0.152	18.3461	-0.3284	16.2128
0.1522	17.2152	-0.3282	16.1816
0.1524	17.5297	-0.328	16.2646
0.1526	18.9099	-0.3278	15.9268
0.1528	18.089	-0.3276	15.6792
0.153	18.446	-0.3274	15.6978
0.1532	19.1635	-0.3272	15.6538
0.1534	18.6356	-0.327	14.9642
0.1536	18.5287	-0.3268	14.9806
0.1538	18.0851	-0.3266	14.6501
0.154	17.4601	-0.3264	14.4582
0.1542	17.6684	-0.3262	15.192
0.1544	18.4174	-0.326	15.2309
0.1546	18.9216	-0.3258	14.9135
0.1548	18.7525	-0.3256	14.6904
0.155	18.0153	-0.3254	15.7948
0.1552	18.3682	-0.3252	16.1291
0.1554	18.4832	-0.325	15.9053
0.1556	18.8683	-0.3248	16.3085
0.1558	19.0052	-0.3246	16.3494
0.156	18.1958	-0.3244	17.1355
0.1562	19.1266	-0.3242	16.9258
0.1564	18.6109	-0.324	17.1356
0.1566	17.9229	-0.3238	16.744
0.1568	18.487	-0.3236	15.8024
0.157	18.75	-0.3234	16.1321
0.1572	19.1466	-0.3232	16.2492
0.1574	18.9372	-0.323	17.0969
0.1576	17.7406	-0.3228	16.1675
0.1578	17.7971	-0.3226	16.4112
0.158	17.7351	-0.3224	16.8043
0.1582	17.4004	-0.3222	16.149
0.1584	18.8035	-0.322	16.2041
0.1586	17.8566	-0.3218	16.5077
0.1588	17.9005	-0.3216	16.0946
0.159	17.3465	-0.3214	16.1574
0.1592	18.4555	-0.3212	16.908
0.1594	18.3724	-0.321	16.4308
0.1596	17.6056	-0.3208	16.1432
0.1598	17.5465	-0.3206	16.4907
0.16	17.7694	-0.3204	16.04
0.1602	17.2954	-0.3202	15.8191
0.1604	17.3703	-0.32	16.8964
0.1606	18.4094	-0.3198	16.6884
0.1608	18.7352	-0.3196	16.3756
0.161	19.3927	-0.3194	16.6123
0.1612	18.537	-0.3192	16.0411
0.1614	18.1568	-0.319	16.3236
0.1616	18.5302	-0.3188	16.1619
0.1618	18.4091	-0.3186	15.8252
0.162	17.935	-0.3184	15.7902
0.1622	17.9288	-0.3182	15.9033
0.1624	17.9365	-0.318	16.6084
0.1626	17.8958	-0.3178	15.8283
0.1628	17.616	-0.3176	16.1057
0.163	16.9072	-0.3174	16.0657
0.1632	17.386	-0.3172	15.7767
0.1634	16.9583	-0.317	16.0625
0.1636	18.2808	-0.3168	16.5954
0.1638	18.0734	-0.3166	16.137
0.164	18.0714	-0.3164	15.6196
0.1642	17.3957	-0.3162	16.1426
0.1644	17.3236	-0.316	15.8829
0.1646	16.4241	-0.3158	15.4976
0.1648	16.893	-0.3156	15.9915
0.165	16.8532	-0.3154	16.2948
0.1652	16.4834	-0.3152	16.3089
0.1654	17.0986	-0.315	16.1907
0.1656	17.7275	-0.3148	15.2807
0.1658	17.6168	-0.3146	15.7566
0.166	17.773	-0.3144	15.2385
0.1662	17.1614	-0.3142	15.2297
0.1664	16.7016	-0.314	14.9591
0.1666	16.5275	-0.3138	15.5928
0.1668	16.363	-0.3136	15.3685
0.167	16.2718	-0.3134	15.7048
0.1672	16.7234	-0.3132	15.715
0.1674	17.4425	-0.313	15.6981
0.1676	17.1689	-0.3128	15.8366
0.1678	17.8944	-0.3126	15.7682
0.168	17.0212	-0.3124	15.4303
0.1682	16.84	-0.3122	15.6036
0.1684	17.1263	-0.312	15.2207
0.1686	16.8876	-0.3118	15.5337
0.1688	17.6006	-0.3116	15.1155
0.169	17.4075	-0.3114	15.5729
0.1692	17.5125	-0.3112	15.3128
0.1694	17.4027	-0.311	14.7907
0.1696	17.0879	-0.3108	15.4263
0.1698	16.7559	-0.3106	14.7484
0.17	17.2754	-0.3104	14.053
0.1702	17.2312	-0.3102	14.6755
0.1704	17.2108	-0.31	14.3137
0.1706	17.3624	-0.3098	14.4421
0.1708	18.1453	-0.3096	15.1786
0.171	18.1428	-0.3094	15.8524
0.1712	18.6418	-0.3092	16.2137
0.1714	18.1894	-0.309	16.6434
0.1716	17.6588	-0.3088	17.2228
0.1718	17.7584	-0.3086	17.2186
0.172	17.3537	-0.3084	16.3497
0.1722	17.537	-0.3082	16.7357
0.1724	17.271	-0.308	15.7398
0.1726	18.5656	-0.3078	15.9703
0.1728	18.1992	-0.3076	16.1829
0.173	18.9479	-0.3074	15.7016
0.1732	19.0145	-0.3072	16.1541
0.1734	17.4246	-0.307	16.531
0.1736	16.7436	-0.3068	16.3091
0.1738	16.7112	-0.3066	15.3646
0.174	16.5109	-0.3064	15.701
0.1742	17.1137	-0.3062	15.6503
0.1744	17.3286	-0.306	15.7768
0.1746	17.412	-0.3058	15.5878
0.1748	17.3808	-0.3056	16.37
0.175	18.7416	-0.3054	15.8986
0.1752	19.335	-0.3052	15.9965
0.1754	19.3564	-0.305	15.9519
0.1756	18.1659	-0.3048	16.0105
0.1758	18.4659	-0.3046	15.6726
0.176	18.254	-0.3044	16.6197
0.1762	18.1338	-0.3042	16.3439
0.1764	18.1407	-0.304	15.794
0.1766	18.7407	-0.3038	16.8131
0.1768	19.713	-0.3036	16.2144
0.177	20.1809	-0.3034	16.0558
0.1772	19.2952	-0.3032	16.8006
0.1774	18.4733	-0.303	16.2587
0.1776	17.4179	-0.3028	16.4626
0.1778	17.8032	-0.3026	16.7873
0.178	18.2608	-0.3024	16.651
0.1782	17.839	-0.3022	16.9504
0.1784	17.3731	-0.302	17.1376
0.1786	17.6645	-0.3018	16.6671
0.1788	18.2725	-0.3016	16.4508
0.179	18.0767	-0.3014	16.8558
0.1792	18.0655	-0.3012	16.1445
0.1794	18.3912	-0.301	16.2196
0.1796	17.8192	-0.3008	16.2083
0.1798	18.623	-0.3006	15.9163
0.18	18.6278	-0.3004	16.126
0.1802	18.9348	-0.3002	15.9932
0.1804	17.5133	-0.3	15.78
0.1806	17.7748	-0.2998	15.1438
0.1808	18.6787	-0.2996	15.4753
0.181	17.9214	-0.2994	15.6336
0.1812	17.7431	-0.2992	15.649
0.1814	18.5851	-0.299	16.2777
0.1816	18.5827	-0.2988	15.317
0.1818	17.9109	-0.2986	15.1927
0.182	17.127	-0.2984	14.4003
0.1822	17.1633	-0.2982	14.7168
0.1824	16.6612	-0.298	15.5
0.1826	16.9569	-0.2978	15.7401
0.1828	17.2296	-0.2976	15.3381
0.183	16.7986	-0.2974	15.1263
0.1832	16.2904	-0.2972	14.9635
0.1834	17.4593	-0.297	15.2548
0.1836	17.7936	-0.2968	15.6358
0.1838	17.7334	-0.2966	14.6948
0.184	17.3677	-0.2964	14.1295
0.1842	18.2718	-0.2962	14.1484
0.1844	18.243	-0.296	14.0234
0.1846	18.5289	-0.2958	14.1645
0.1848	18.84	-0.2956	14.5573
0.185	18.1947	-0.2954	14.9812
0.1852	17.6465	-0.2952	14.8272
0.1854	16.867	-0.295	14.7477
0.1856	17.3376	-0.2948	14.9155
0.1858	17.5656	-0.2946	15.3218
0.186	17.3501	-0.2944	14.6184
0.1862	17.3226	-0.2942	14.3369
0.1864	17.3687	-0.294	15.3503
0.1866	17.3231	-0.2938	14.6829
0.1868	18.764	-0.2936	14.3765
0.187	18.9608	-0.2934	14.0279
0.1872	18.4918	-0.2932	13.9877
0.1874	18.3101	-0.293	14.3654
0.1876	17.8235	-0.2928	13.6853
0.1878	18.0272	-0.2926	13.8052
0.188	18.0082	-0.2924	13.8766
0.1882	18.1541	-0.2922	14.5038
0.1884	18.0832	-0.292	15.11
0.1886	17.8562	-0.2918	15.2063
0.1888	17.9563	-0.2916	15.8664
0.189	17.6981	-0.2914	15.8329
0.1892	17.6821	-0.2912	16.0585
0.1894	17.3069	-0.291	15.8855
0.1896	17.8664	-0.2908	15.6026
0.1898	18.1381	-0.2906	15.3393
0.19	18.4389	-0.2904	15.0985
0.1902	18.4746	-0.2902	14.6559
0.1904	18.2667	-0.29	14.3937
0.1906	17.9965	-0.2898	14.9136
0.1908	17.6594	-0.2896	15.2933
0.191	17.0145	-0.2894	15.5763
0.1912	17.575	-0.2892	15.229
0.1914	17.8398	-0.289	15.5692
0.1916	18.0216	-0.2888	15.9388
0.1918	18.738	-0.2886	15.297
0.192	18.8691	-0.2884	15.335
0.1922	18.5682	-0.2882	15.7105
0.1924	17.6917	-0.288	15.6815
0.1926	17.9876	-0.2878	15.7421
0.1928	18.1199	-0.2876	16.0279
0.193	17.879	-0.2874	15.753
0.1932	17.654	-0.2872	15.0923
0.1934	18.1621	-0.287	15.4516
0.1936	16.9608	-0.2868	15.8326
0.1938	16.6571	-0.2866	14.6355
0.194	16.1764	-0.2864	14.0485
0.1942	16.6851	-0.2862	14.1843
0.1944	17.0774	-0.286	14.8225
0.1946	16.6793	-0.2858	15.098
0.1948	16.1274	-0.2856	14.627
0.195	16.5238	-0.2854	15.1497
0.1952	17.3258	-0.2852	15.6763
0.1954	17.1079	-0.285	15.7272
0.1956	16.7772	-0.2848	15.6433
0.1958	16.4166	-0.2846	14.4716
0.196	15.9091	-0.2844	14.3575
0.1962	16.239	-0.2842	14.7647
0.1964	17.412	-0.284	14.3366
0.1966	17.5818	-0.2838	14.8348
0.1968	17.4932	-0.2836	14.8647
0.197	17.0968	-0.2834	15.1634
0.1972	16.736	-0.2832	15.4735
0.1974	17.7198	-0.283	16.0364
0.1976	18.323	-0.2828	15.7242
0.1978	17.8106	-0.2826	15.7154
0.198	17.3488	-0.2824	16.0132
0.1982	17.6043	-0.2822	15.6566
0.1984	17.8727	-0.282	15.0926
0.1986	17.2205	-0.2818	14.9997
0.1988	17.8378	-0.2816	15.4346
0.199	16.5862	-0.2814	15.529
0.1992	17.7591	-0.2812	16.034
0.1994	18.0517	-0.281	15.8301
0.1996	19.3003	-0.2808	16.2321
0.1998	18.1606	-0.2806	15.7384
0.2	17.6117	-0.2804	16.4443
0.2002	17.6037	-0.2802	16.1099
0.2004	18.4009	-0.28	15.4345
0.2006	18.3107	-0.2798	15.5266
0.2008	18.4763	-0.2796	15.194
0.201	18.2248	-0.2794	15.0797
0.2012	18.4488	-0.2792	15.1838
0.2014	19.0863	-0.279	15.885
0.2016	18.9867	-0.2788	15.2773
0.2018	18.8104	-0.2786	15.3318
0.202	19.1825	-0.2784	15.1771
0.2022	18.209	-0.2782	14.5892
0.2024	17.5186	-0.278	15.2115
0.2026	17.5011	-0.2778	15.1616
0.2028	16.6469	-0.2776	15.4175
0.203	17.1063	-0.2774	15.6206
0.2032	16.9738	-0.2772	15.847
0.2034	16.9932	-0.277	15.8612
0.2036	17.9498	-0.2768	15.841
0.2038	18.4533	-0.2766	15.7239
0.204	18.4168	-0.2764	15.7001
0.2042	17.7508	-0.2762	16.5464
0.2044	18.2655	-0.276	16.6718
0.2046	18.2788	-0.2758	16.9236
0.2048	19.1485	-0.2756	16.226
0.205	18.5575	-0.2754	15.3186
0.2052	18.1536	-0.2752	15.3785
0.2054	18.038	-0.275	14.8324
0.2056	18.4151	-0.2748	14.5002
0.2058	17.7693	-0.2746	15.2401
0.206	16.6286	-0.2744	14.2482
0.2062	16.952	-0.2742	14.5629
0.2064	16.2697	-0.274	14.9031
0.2066	16.3689	-0.2738	14.6096
0.2068	16.6691	-0.2736	14.4772
0.207	17.2674	-0.2734	14.6435
0.2072	17.628	-0.2732	14.8054
0.2074	16.927	-0.273	14.4062
0.2076	18.0562	-0.2728	13.9854
0.2078	17.3903	-0.2726	13.6913
0.208	17.3898	-0.2724	14.1913
0.2082	17.8652	-0.2722	14.2181
0.2084	17.6142	-0.272	14.8812
0.2086	17.8277	-0.2718	14.3913
0.2088	17.3605	-0.2716	15.462
0.209	17.7091	-0.2714	15.4561
0.2092	17.7855	-0.2712	14.9313
0.2094	18.1137	-0.271	15.0301
0.2096	18.2638	-0.2708	14.5927
0.2098	17.1735	-0.2706	14.8089
0.21	18.0839	-0.2704	14.96
0.2102	18.3132	-0.2702	15.499
0.2104	17.9621	-0.27	16.0165
0.2106	19.1413	-0.2698	15.6784
0.2108	17.875	-0.2696	15.325
0.211	17.9553	-0.2694	14.8401
0.2112	17.171	-0.2692	15.0674
0.2114	16.8921	-0.269	14.9584
0.2116	16.2663	-0.2688	14.7692
0.2118	16.2058	-0.2686	13.9798
0.212	16.9705	-0.2684	14.0289
0.2122	17.0462	-0.2682	14.4486
0.2124	17.9998	-0.268	14.9557
0.2126	18.0527	-0.2678	15.6382
0.2128	17.4516	-0.2676	15.894
0.213	17.4844	-0.2674	14.9961
0.2132	17.6844	-0.2672	15.1655
0.2134	18.6695	-0.267	14.874
0.2136	19.0936	-0.2668	14.7014
0.2138	17.7983	-0.2666	14.7819
0.214	17.7335	-0.2664	14.9593
0.2142	17.0461	-0.2662	14.9027
0.2144	17.3382	-0.266	14.1854
0.2146	17.168	-0.2658	14.2642
0.2148	16.3729	-0.2656	14.1425
0.215	17.0426	-0.2654	14.7478
0.2152	16.6121	-0.2652	15.2278
0.2154	18.44	-0.265	15.0278
0.2156	17.8807	-0.2648	15.415
0.2158	17.6739	-0.2646	15.5726
0.216	17.3614	-0.2644	15.816
0.2162	17.6297	-0.2642	15.6457
0.2164	17.1394	-0.264	15.587
0.2166	16.4899	-0.2638	15.3939
0.2168	16.0575	-0.2636	15.129
0.217	17.3473	-0.2634	14.9641
0.2172	17.9668	-0.2632	15.5963
0.2174	18.5369	-0.263	15.1185
0.2176	17.9476	-0.2628	15.4277
0.2178	17.799	-0.2626	14.9597
0.218	17.6739	-0.2624	15.0169
0.2182	16.7102	-0.2622	14.5495
0.2184	17.2883	-0.262	14.0255
0.2186	17.5468	-0.2618	14.6219
0.2188	16.687	-0.2616	14.5588
0.219	17.3018	-0.2614	14.6298
0.2192	17.1073	-0.2612	14.9178
0.2194	17.137	-0.261	15.0514
0.2196	17.5025	-0.2608	15.2629
0.2198	17.3942	-0.2606	15.3503
0.22	17.4458	-0.2604	15.632
0.2202	17.5515	-0.2602	15.8732
0.2204	17.8267	-0.26	15.5776
0.2206	17.819	-0.2598	15.2277
0.2208	17.8522	-0.2596	15.016
0.221	17.0323	-0.2594	15.4734
0.2212	17.7853	-0.2592	14.5878
0.2214	17.4759	-0.259	14.8425
0.2216	16.852	-0.2588	14.1655
0.2218	17.2199	-0.2586	13.5867
0.222	17.9558	-0.2584	14.2791
0.2222	18.432	-0.2582	14.2067
0.2224	18.1344	-0.258	13.8463
0.2226	17.5033	-0.2578	14.3333
0.2228	17.0024	-0.2576	14.2276
0.223	17.2246	-0.2574	15.1772
0.2232	17.52	-0.2572	14.909
0.2234	17.309	-0.257	15.6234
0.2236	17.2786	-0.2568	15.1458
0.2238	17.1619	-0.2566	14.8514
0.224	17.6019	-0.2564	14.8281
0.2242	17.4766	-0.2562	15.3158
0.2244	17.2124	-0.256	14.9409
0.2246	17.0023	-0.2558	14.8276
0.2248	16.887	-0.2556	15.7774
0.225	17.2469	-0.2554	16.1499
0.2252	17.0224	-0.2552	16.551
0.2254	16.7599	-0.255	15.8179
0.2256	16.5803	-0.2548	15.9241
0.2258	17.2756	-0.2546	16.1311
0.226	17.7878	-0.2544	16.1386
0.2262	17.8249	-0.2542	15.822
0.2264	18.2102	-0.254	16.3323
0.2266	18.2065	-0.2538	16.348
0.2268	18.1678	-0.2536	15.8642
0.227	18.0178	-0.2534	16.382
0.2272	17.5555	-0.2532	15.6879
0.2274	17.2186	-0.253	15.6355
0.2276	18.1626	-0.2528	15.9313
0.2278	17.7436	-0.2526	15.6815
0.228	17.5006	-0.2524	16.3477
0.2282	18.0237	-0.2522	16.3569
0.2284	18.1073	-0.252	15.8066
0.2286	18.1616	-0.2518	16.0766
0.2288	18.4377	-0.2516	15.9098
0.229	18.5502	-0.2514	15.4531
0.2292	18.1104	-0.2512	15.529
0.2294	17.8526	-0.251	14.9008
0.2296	18.1398	-0.2508	14.6858
0.2298	18.0178	-0.2506	14.421
0.23	18.4533	-0.2504	14.8401
0.2302	18.3598	-0.2502	15.6143
0.2304	18.7087	-0.25	15.6426
0.2306	17.9148	-0.2498	15.7921
0.2308	17.9763	-0.2496	16.0667
0.231	17.9346	-0.2494	15.4992
0.2312	18.3686	-0.2492	15.1406
0.2314	17.3363	-0.249	15.4653
0.2316	17.6649	-0.2488	15.1544
0.2318	17.5555	-0.2486	15.5726
0.232	17.4035	-0.2484	16.0256
0.2322	18.2197	-0.2482	16.449
0.2324	18.7235	-0.248	16.3534
0.2326	18.2225	-0.2478	15.8291
0.2328	17.8874	-0.2476	15.7667
0.233	18.1831	-0.2474	15.6653
0.2332	17.5707	-0.2472	15.0022
0.2334	18.5025	-0.247	15.0603
0.2336	17.2006	-0.2468	15.0457
0.2338	17.6317	-0.2466	14.9617
0.234	18.1338	-0.2464	14.4324
0.2342	18.5684	-0.2462	14.9368
0.2344	18.5364	-0.246	15.0314
0.2346	18.1438	-0.2458	14.986
0.2348	17.6185	-0.2456	15.5717
0.235	16.8868	-0.2454	16.0626
0.2352	17.0381	-0.2452	15.8973
0.2354	16.9297	-0.245	16.1305
0.2356	16.8313	-0.2448	14.8396
0.2358	16.4605	-0.2446	14.5795
0.236	17.4212	-0.2444	15.4069
0.2362	16.8753	-0.2442	15.9039
0.2364	18.1721	-0.244	15.4939
0.2366	18.466	-0.2438	15.6673
0.2368	18.2499	-0.2436	15.8055
0.237	17.5118	-0.2434	15.8079
0.2372	17.2948	-0.2432	14.9746
0.2374	18.0545	-0.243	15.3336
0.2376	18.9582	-0.2428	15.3821
0.2378	19.7475	-0.2426	15.9984
0.238	18.2916	-0.2424	16.2583
0.2382	18.4835	-0.2422	15.7306
0.2384	17.1057	-0.242	16.018
0.2386	17.3515	-0.2418	15.3567
0.2388	17.9365	-0.2416	15.5878
0.239	17.8386	-0.2414	16.0221
0.2392	18.0234	-0.2412	15.8024
0.2394	18.0434	-0.241	16.1513
0.2396	17.5682	-0.2408	15.9008
0.2398	16.9581	-0.2406	16.2446
0.24	17.3824	-0.2404	15.6587
0.2402	16.5406	-0.2402	16.5197
0.2404	16.26	-0.24	16.1658
0.2406	17.1507	-0.2398	15.234
0.2408	17.3625	-0.2396	15.8801
0.241	16.5973	-0.2394	15.7734
0.2412	17.2638	-0.2392	16.5952
0.2414	17.5376	-0.239	15.8547
0.2416	16.9686	-0.2388	16.2657
0.2418	17.3153	-0.2386	15.6993
0.242	17.8055	-0.2384	15.0926
0.2422	17.7647	-0.2382	15.9012
0.2424	17.4152	-0.238	15.172
0.2426	17.2851	-0.2378	15.1182
0.2428	17.5055	-0.2376	15.4325
0.243	17.7261	-0.2374	15.8452
0.2432	16.9769	-0.2372	16.0317
0.2434	16.7192	-0.237	15.9612
0.2436	17.113	-0.2368	14.6591
0.2438	17.5273	-0.2366	14.7209
0.244	17.3317	-0.2364	15.2582
0.2442	16.5976	-0.2362	14.6819
0.2444	17.1427	-0.236	14.531
0.2446	17.988	-0.2358	15.2113
0.2448	17.8769	-0.2356	15.1081
0.245	18.5202	-0.2354	15.2409
0.2452	18.6845	-0.2352	15.164
0.2454	18.2342	-0.235	14.1029
0.2456	18.3885	-0.2348	14.536
0.2458	18.6461	-0.2346	14.8089
0.246	17.3413	-0.2344	14.5591
0.2462	17.6471	-0.2342	14.9192
0.2464	17.5712	-0.234	15.4637
0.2466	17.2741	-0.2338	16.0711
0.2468	17.0795	-0.2336	15.9162
0.247	15.9366	-0.2334	15.4525
0.2472	16.3684	-0.2332	15.5031
0.2474	16.9806	-0.233	15.5997
0.2476	16.8997	-0.2328	16.5128
0.2478	17.164	-0.2326	15.9778
0.248	17.2087	-0.2324	15.4965
0.2482	16.9173	-0.2322	16.1024
0.2484	16.934	-0.232	16.1203
0.2486	16.9637	-0.2318	14.9566
0.2488	16.3838	-0.2316	15.3588
0.249	17.0393	-0.2314	14.7355
0.2492	16.8148	-0.2312	14.5594
0.2494	17.0683	-0.231	15.2802
0.2496	16.6542	-0.2308	14.2988
0.2498	17.5558	-0.2306	14.8994
0.25	17.6614	-0.2304	14.9619
0.2502	17.6029	-0.2302	14.3371
0.2504	17.4756	-0.23	14.221
0.2506	16.4909	-0.2298	14.5236
0.2508	16.2599	-0.2296	14.1501
0.251	15.9329	-0.2294	14.1752
0.2512	16.6073	-0.2292	14.5691
0.2514	16.4242	-0.229	14.8358
0.2516	16.3149	-0.2288	14.1298
0.2518	17.3378	-0.2286	14.8804
0.252	16.007	-0.2284	15.0553
0.2522	16.5416	-0.2282	14.9277
0.2524	16.2272	-0.228	14.7924
0.2526	17.1142	-0.2278	14.5604
0.2528	18.2429	-0.2276	14.8297
0.253	18.9509	-0.2274	14.5467
0.2532	18.4729	-0.2272	14.7169
0.2534	18.2627	-0.227	14.3884
0.2536	17.4863	-0.2268	15.3074
0.2538	17.9123	-0.2266	15.5238
0.254	18.0442	-0.2264	15.0549
0.2542	17.2231	-0.2262	15.0386
0.2544	16.905	-0.226	15.7423
0.2546	17.1222	-0.2258	15.0039
0.2548	17.4863	-0.2256	14.9522
0.255	16.4338	-0.2254	15.2065
0.2552	16.6251	-0.2252	15.1893
0.2554	17.4112	-0.225	15.1985
0.2556	18.2442	-0.2248	15.0891
0.2558	18.4645	-0.2246	14.5976
0.256	18.5911	-0.2244	14.7175
0.2562	17.6659	-0.2242	14.4043
0.2564	17.3729	-0.224	14.132
0.2566	17.6773	-0.2238	14.8083
0.2568	17.2838	-0.2236	14.9047
0.257	16.7305	-0.2234	15.6615
0.2572	16.5793	-0.2232	15.5025
0.2574	17.1972	-0.223	14.9325
0.2576	16.8937	-0.2228	14.7691
0.2578	17.8956	-0.2226	15.2598
0.258	17.15	-0.2224	15.3535
0.2582	17.0881	-0.2222	15.5749
0.2584	16.8091	-0.222	15.4658
0.2586	17.3907	-0.2218	15.1419
0.2588	17.6247	-0.2216	14.5015
0.259	17.6436	-0.2214	14.9608
0.2592	17.5213	-0.2212	14.4103
0.2594	17.5111	-0.221	13.8919
0.2596	16.4505	-0.2208	13.8216
0.2598	17.7285	-0.2206	13.9155
0.26	17.752	-0.2204	14.8248
0.2602	17.9943	-0.2202	14.7913
0.2604	17.2508	-0.22	14.66
0.2606	17.4151	-0.2198	15.0572
0.2608	17.2796	-0.2196	15.7382
0.261	16.6135	-0.2194	16.553
0.2612	16.9477	-0.2192	16.017
0.2614	16.8206	-0.219	16.3442
0.2616	16.8393	-0.2188	16.2653
0.2618	17.1253	-0.2186	15.9558
0.262	16.9165	-0.2184	16.1993
0.2622	17.2491	-0.2182	16.0482
0.2624	17.9742	-0.218	15.5541
0.2626	17.7243	-0.2178	15.1656
0.2628	17.2494	-0.2176	15.3757
0.263	16.7302	-0.2174	14.9924
0.2632	17.1167	-0.2172	15.2272
0.2634	17.3422	-0.217	15.1921
0.2636	16.037	-0.2168	15.1236
0.2638	17.0841	-0.2166	15.8621
0.264	16.5579	-0.2164	16.3858
0.2642	16.4136	-0.2162	15.7781
0.2644	16.8048	-0.216	15.0947
0.2646	17.0042	-0.2158	15.2412
0.2648	16.9742	-0.2156	15.2413
0.265	17.2282	-0.2154	16.0466
0.2652	17.2521	-0.2152	15.0303
0.2654	17.6029	-0.215	15.4385
0.2656	18.0475	-0.2148	14.9893
0.2658	17.4052	-0.2146	15.4093
0.266	17.2022	-0.2144	15.346
0.2662	16.9554	-0.2142	15.2041
0.2664	16.2392	-0.214	15.0565
0.2666	17.2343	-0.2138	14.8759
0.2668	16.8558	-0.2136	14.8303
0.267	16.5254	-0.2134	15.6855
0.2672	16.8555	-0.2132	15.1319
0.2674	16.6019	-0.213	15.0924
0.2676	16.7747	-0.2128	15.1881
0.2678	16.6918	-0.2126	14.9667
0.268	16.8942	-0.2124	14.4166
0.2682	16.9344	-0.2122	14.3261
0.2684	16.6458	-0.212	15.1101
0.2686	16.3548	-0.2118	15.3329
0.2688	16.6458	-0.2116	14.6996
0.269	17.2511	-0.2114	14.9269
0.2692	17.8259	-0.2112	14.3497
0.2694	17.8421	-0.211	14.5341
0.2696	18.6792	-0.2108	15.0696
0.2698	18.0966	-0.2106	14.88
0.27	18.0342	-0.2104	14.1779
0.2702	17.8753	-0.2102	13.7147
0.2704	18.2185	-0.21	13.889
0.2706	17.8251	-0.2098	14.2565
0.2708	17.2396	-0.2096	14.9552
0.271	17.7717	-0.2094	14.0457
0.2712	18.1773	-0.2092	14.4384
0.2714	17.2965	-0.209	15.3573
0.2716	16.5646	-0.2088	16.2783
0.2718	16.405	-0.2086	15.6189
0.272	16.457	-0.2084	14.4292
0.2722	15.8724	-0.2082	14.1025
0.2724	16.8565	-0.208	14.8493
0.2726	16.9644	-0.2078	15.1661
0.2728	16.611	-0.2076	15.251
0.273	16.4709	-0.2074	15.2296
0.2732	16.7412	-0.2072	14.9488
0.2734	16.9	-0.207	14.3391
0.2736	16.2752	-0.2068	14.7554
0.2738	17.0556	-0.2066	14.6886
0.274	17.7386	-0.2064	14.3666
0.2742	16.58	-0.2062	14.2451
0.2744	15.8851	-0.206	14.0913
0.2746	16.1865	-0.2058	14.7277
0.2748	16.7304	-0.2056	15.4222
0.275	16.7959	-0.2054	14.6535
0.2752	16.9089	-0.2052	14.4342
0.2754	16.4157	-0.205	14.8391
0.2756	16.2515	-0.2048	14.7481
0.2758	15.7945	-0.2046	13.9547
0.276	15.984	-0.2044	14.477
0.2762	16.7007	-0.2042	14.261
0.2764	16.1745	-0.204	13.8465
0.2766	16.5312	-0.2038	14.3396
0.2768	16.3643	-0.2036	13.8326
0.277	16.5383	-0.2034	14.2826
0.2772	16.5873	-0.2032	14.2623
0.2774	16.7491	-0.203	14.3251
0.2776	16.9711	-0.2028	14.5519
0.2778	16.8143	-0.2026	14.3375
0.278	17.1095	-0.2024	14.3113
0.2782	17.3692	-0.2022	13.8223
0.2784	17.4865	-0.202	14.3228
0.2786	17.4393	-0.2018	14.2583
0.2788	16.7969	-0.2016	13.8368
0.279	16.5768	-0.2014	13.6984
0.2792	16.867	-0.2012	13.7208
0.2794	16.249	-0.201	13.799
0.2796	16.3364	-0.2008	14.1946
0.2798	15.6863	-0.2006	13.4105
0.28	16.1068	-0.2004	14.0213
0.2802	15.9483	-0.2002	14.7118
0.2804	16.3983	-0.2	14.6871
0.2806	16.3925	-0.1998	15.5461
0.2808	16.5526	-0.1996	15.8937
0.281	16.0085	-0.1994	15.8605
0.2812	16.4934	-0.1992	15.6732
0.2814	15.825	-0.199	15.4482
0.2816	16.1229	-0.1988	15.5562
0.2818	15.9962	-0.1986	15.7742
0.282	15.506	-0.1984	15.905
0.2822	15.2983	-0.1982	15.1222
0.2824	16.0617	-0.198	13.9909
0.2826	15.817	-0.1978	14.2462
0.2828	15.1404	-0.1976	14.8021
0.283	16.0552	-0.1974	15.3756
0.2832	16.5137	-0.1972	15.465
0.2834	15.9636	-0.197	14.9635
0.2836	16.0357	-0.1968	14.7356
0.2838	16.023	-0.1966	14.6514
0.284	16.4048	-0.1964	16.0904
0.2842	17.0331	-0.1962	14.5553
0.2844	17.2104	-0.196	14.719
0.2846	16.3678	-0.1958	15.256
0.2848	16.6257	-0.1956	14.7058
0.285	16.2729	-0.1954	14.5827
0.2852	16.4717	-0.1952	14.5225
0.2854	16.4825	-0.195	14.3959
0.2856	16.0562	-0.1948	14.6485
0.2858	15.7341	-0.1946	15.0707
0.286	16.5117	-0.1944	16.1958
0.2862	16.7171	-0.1942	14.9786
0.2864	16.683	-0.194	14.4175
0.2866	16.7529	-0.1938	14.8326
0.2868	16.4882	-0.1936	14.6054
0.287	16.5534	-0.1934	14.753
0.2872	17.1217	-0.1932	14.841
0.2874	16.3648	-0.193	15.3791
0.2876	17.1449	-0.1928	15.3596
0.2878	16.6765	-0.1926	14.5837
0.288	17.4795	-0.1924	14.9819
0.2882	17.9161	-0.1922	15.1432
0.2884	18.3011	-0.192	14.6662
0.2886	18.3283	-0.1918	15.4539
0.2888	17.3053	-0.1916	15.6623
0.289	17.4244	-0.1914	14.6762
0.2892	17.3644	-0.1912	14.9592
0.2894	16.7566	-0.191	15.3448
0.2896	17.119	-0.1908	14.9114
0.2898	17.6975	-0.1906	15.0494
0.29	17.1142	-0.1904	14.633
0.2902	16.5239	-0.1902	14.2327
0.2904	16.2964	-0.19	15.326
0.2906	16.6859	-0.1898	15.3896
0.2908	17.0059	-0.1896	14.8173
0.291	17.0391	-0.1894	16.0415
0.2912	17.4443	-0.1892	15.1817
0.2914	18.4023	-0.189	16.0067
0.2916	18.9846	-0.1888	16.2949
0.2918	17.8776	-0.1886	15.0385
0.292	17.2561	-0.1884	14.6377
0.2922	17.5542	-0.1882	14.786
0.2924	17.3574	-0.188	14.1334
0.2926	16.6854	-0.1878	15.272
0.2928	17.0091	-0.1876	16.2069
0.293	17.7432	-0.1874	15.5705
0.2932	18.2485	-0.1872	14.9832
0.2934	17.8444	-0.187	15.0596
0.2936	17.252	-0.1868	15.3532
0.2938	17.7432	-0.1866	14.9559
0.294	18.1293	-0.1864	14.9547
0.2942	17.7885	-0.1862	14.8885
0.2944	17.0445	-0.186	14.5473
0.2946	17.6693	-0.1858	15.4298
0.2948	17.7023	-0.1856	15.1697
0.295	17.0161	-0.1854	15.751
0.2952	17.6955	-0.1852	16.1106
0.2954	17.5569	-0.185	16.4607
0.2956	17.5425	-0.1848	15.6442
0.2958	17.0316	-0.1846	15.7001
0.296	16.2675	-0.1844	15.0157
0.2962	17.02	-0.1842	15.4435
0.2964	16.4382	-0.184	16.8113
0.2966	17.7488	-0.1838	16.3186
0.2968	17.8299	-0.1836	15.9331
0.297	18.6832	-0.1834	15.9196
0.2972	18.7799	-0.1832	16.1228
0.2974	18.2227	-0.183	16.1351
0.2976	17.7442	-0.1828	15.951
0.2978	17.284	-0.1826	15.2214
0.298	17.8167	-0.1824	15.3688
0.2982	17.3797	-0.1822	14.9742
0.2984	18.0043	-0.182	14.1249
0.2986	16.9806	-0.1818	14.4378
0.2988	16.5704	-0.1816	15.2998
0.299	16.2175	-0.1814	15.6552
0.2992	15.8826	-0.1812	15.8223
0.2994	16.9362	-0.181	15.3588
0.2996	15.5915	-0.1808	15.0129
0.2998	16.4063	-0.1806	14.9513
0.3	16.5097	-0.1804	15.5314
0.3002	16.6388	-0.1802	15.1781
0.3004	17.0094	-0.18	15.3861
0.3006	17.7817	-0.1798	15.2912
0.3008	18.1618	-0.1796	15.3597
0.301	17.7176	-0.1794	15.9446
0.3012	17.0828	-0.1792	15.7657
0.3014	16.3881	-0.179	16.2157
0.3016	16.0966	-0.1788	15.4324
0.3018	16.7521	-0.1786	15.2866
0.302	16.7706	-0.1784	15.8388
0.3022	17.149	-0.1782	16.6299
0.3024	17.1979	-0.178	16.3903
0.3026	17.4241	-0.1778	16.5762
0.3028	16.8116	-0.1776	15.3347
0.303	16.1815	-0.1774	15.3528
0.3032	16.5556	-0.1772	14.8778
0.3034	16.437	-0.177	15.1167
0.3036	17.1055	-0.1768	15.0047
0.3038	17.2993	-0.1766	14.4415
0.304	17.4406	-0.1764	14.8818
0.3042	16.926	-0.1762	15.4297
0.3044	17.7382	-0.176	16.4143
0.3046	17.808	-0.1758	16.5187
0.3048	18.3394	-0.1756	16.8125
0.305	17.8402	-0.1754	16.8376
0.3052	17.3854	-0.1752	16.5228
0.3054	17.2246	-0.175	16.7457
0.3056	17.3569	-0.1748	16.3688
0.3058	18.0132	-0.1746	15.5877
0.306	18.0479	-0.1744	15.2476
0.3062	18.255	-0.1742	15.1603
0.3064	17.9595	-0.174	15.6555
0.3066	17.9366	-0.1738	15.025
0.3068	17.3752	-0.1736	14.415
0.307	17.1544	-0.1734	14.7363
0.3072	16.6145	-0.1732	16.2983
0.3074	16.5626	-0.173	16.4829
0.3076	17.3657	-0.1728	15.6187
0.3078	17.3902	-0.1726	15.1984
0.308	17.071	-0.1724	15.1088
0.3082	17.2723	-0.1722	14.7209
0.3084	17.5598	-0.172	14.4334
0.3086	18.0404	-0.1718	14.5623
0.3088	18.071	-0.1716	15.0684
0.309	18.0082	-0.1714	14.9857
0.3092	17.8824	-0.1712	15.2208
0.3094	17.5693	-0.171	15.7167
0.3096	18.1848	-0.1708	16.3682
0.3098	18.1112	-0.1706	15.861
0.31	17.3428	-0.1704	15.4402
0.3102	17.2526	-0.1702	15.4444
0.3104	16.8917	-0.17	16.0564
0.3106	16.898	-0.1698	16.0646
0.3108	16.9976	-0.1696	15.5751
0.311	17.1997	-0.1694	15.8369
0.3112	17.3302	-0.1692	15.9144
0.3114	17.8012	-0.169	16.5779
0.3116	16.8568	-0.1688	15.844
0.3118	16.9537	-0.1686	16.7382
0.312	17.5765	-0.1684	16.109
0.3122	17.1704	-0.1682	15.8483
0.3124	16.7247	-0.168	15.6138
0.3126	16.8598	-0.1678	15.9307
0.3128	16.9012	-0.1676	16.2105
0.313	16.9169	-0.1674	16.537
0.3132	17.1971	-0.1672	16.0019
0.3134	17.524	-0.167	16.0019
0.3136	18.0215	-0.1668	14.7729
0.3138	18.0265	-0.1666	14.6569
0.314	17.942	-0.1664	14.9902
0.3142	17.6656	-0.1662	15.4311
0.3144	17.6784	-0.166	14.6368
0.3146	17.584	-0.1658	15.1291
0.3148	18.0601	-0.1656	15.2636
0.315	17.9288	-0.1654	15.7877
0.3152	17.1864	-0.1652	15.9508
0.3154	17.6461	-0.165	15.4224
0.3156	17.5151	-0.1648	15.7627
0.3158	17.7798	-0.1646	16.3996
0.316	18.1263	-0.1644	16.7436
0.3162	16.9104	-0.1642	15.7659
0.3164	16.5426	-0.164	15.6673
0.3166	16.7144	-0.1638	15.3514
0.3168	17.6396	-0.1636	14.9694
0.317	17.7325	-0.1634	14.8526
0.3172	17.6898	-0.1632	15.2492
0.3174	17.3458	-0.163	15.3635
0.3176	17.2001	-0.1628	15.0107
0.3178	16.4577	-0.1626	15.0828
0.318	16.7434	-0.1624	15.6901
0.3182	17.4628	-0.1622	16.5834
0.3184	17.0308	-0.162	16.1929
0.3186	17.0675	-0.1618	15.8901
0.3188	16.201	-0.1616	15.5688
0.319	17.3537	-0.1614	15.374
0.3192	17.297	-0.1612	15.4382
0.3194	16.7396	-0.161	14.7898
0.3196	16.9482	-0.1608	14.0979
0.3198	16.3699	-0.1606	15.2086
0.32	16.5796	-0.1604	14.7583
0.3202	16.5766	-0.1602	14.9652
0.3204	16.3711	-0.16	15.1427
0.3206	16.6108	-0.1598	15.788
0.3208	17.1814	-0.1596	15.5564
0.321	17.5447	-0.1594	15.7213
0.3212	17.8315	-0.1592	15.6361
0.3214	17.7803	-0.159	15.4934
0.3216	18.6325	-0.1588	15.8403
0.3218	19.1939	-0.1586	16.1762
0.322	19.2082	-0.1584	15.9827
0.3222	17.7853	-0.1582	15.9931
0.3224	18.1058	-0.158	15.8791
0.3226	18.0107	-0.1578	16.2082
0.3228	17.3959	-0.1576	14.5922
0.323	17.4222	-0.1574	13.9112
0.3232	17.2688	-0.1572	14.4049
0.3234	17.0453	-0.157	14.9791
0.3236	17.3649	-0.1568	15.168
0.3238	17.588	-0.1566	15.4431
0.324	17.2973	-0.1564	14.998
0.3242	17.7833	-0.1562	15.6548
0.3244	17.7605	-0.156	15.9412
0.3246	17.8863	-0.1558	15.9803
0.3248	17.4072	-0.1556	16.0729
0.325	17.2012	-0.1554	15.6114
0.3252	17.706	-0.1552	15.0219
0.3254	17.1991	-0.155	15.4541
0.3256	17.4678	-0.1548	15.0423
0.3258	17.1932	-0.1546	14.1634
0.326	17.2179	-0.1544	14.1125
0.3262	16.5231	-0.1542	14.1693
0.3264	16.4091	-0.154	13.8909
0.3266	16.6533	-0.1538	14.04
0.3268	16.4722	-0.1536	14.6589
0.327	16.9844	-0.1534	15.0795
0.3272	17.6649	-0.1532	15.3236
0.3274	17.8395	-0.153	15.7177
0.3276	18.5624	-0.1528	15.0119
0.3278	17.804	-0.1526	15.278
0.328	17.2144	-0.1524	15.3791
0.3282	17.8089	-0.1522	15.7484
0.3284	18.2811	-0.152	15.8802
0.3286	18.2732	-0.1518	15.5971
0.3288	17.8446	-0.1516	15.5613
0.329	17.0184	-0.1514	14.5579
0.3292	17.9763	-0.1512	15.4551
0.3294	17.9351	-0.151	15.8346
0.3296	18.1685	-0.1508	15.6985
0.3298	18.7291	-0.1506	15.0185
0.33	18.2182	-0.1504	16.1681
0.3302	18.9741	-0.1502	15.0374
0.3304	18.2157	-0.15	15.2389
0.3306	17.7773	-0.1498	14.6558
0.3308	18.2332	-0.1496	14.9516
0.331	18.1633	-0.1494	15.5244
0.3312	17.7262	-0.1492	15.3789
0.3314	17.6016	-0.149	15.6468
0.3316	17.6902	-0.1488	14.7706
0.3318	17.5825	-0.1486	15.1786
0.332	18.3887	-0.1484	15.1553
0.3322	17.6689	-0.1482	15.1435
0.3324	17.4769	-0.148	14.8616
0.3326	17.8048	-0.1478	15.2282
0.3328	17.4509	-0.1476	15.396
0.333	17.6632	-0.1474	14.3294
0.3332	17.4137	-0.1472	14.7497
0.3334	17.1206	-0.147	14.4323
0.3336	17.6924	-0.1468	15.0443
0.3338	17.7477	-0.1466	14.96
0.334	18.2803	-0.1464	15.0324
0.3342	17.3516	-0.1462	15.4466
0.3344	17.7066	-0.146	16.0956
0.3346	17.6006	-0.1458	15.9462
0.3348	17.5433	-0.1456	16.7917
0.335	17.6854	-0.1454	16.2071
0.3352	17.4312	-0.1452	17.1817
0.3354	17.2957	-0.145	17.3279
0.3356	17.0312	-0.1448	16.7962
0.3358	16.753	-0.1446	16.159
0.336	16.9772	-0.1444	15.7172
0.3362	17.2941	-0.1442	15.546
0.3364	16.2218	-0.144	16.1845
0.3366	16.155	-0.1438	15.8129
0.3368	16.8534	-0.1436	15.275
0.337	17.461	-0.1434	15.9917
0.3372	17.4644	-0.1432	16.778
0.3374	17.5186	-0.143	16.6833
0.3376	17.0761	-0.1428	16.3949
0.3378	17.5514	-0.1426	15.9601
0.338	16.6854	-0.1424	16.8445
0.3382	16.7924	-0.1422	16.2681
0.3384	17.65	-0.142	15.3014
0.3386	17.9442	-0.1418	15.7198
0.3388	18.0912	-0.1416	16.0001
0.339	18.082	-0.1414	15.9616
0.3392	17.8373	-0.1412	16.6611
0.3394	17.1181	-0.141	16.9518
0.3396	17.0836	-0.1408	15.7034
0.3398	17.6475	-0.1406	15.3076
0.34	17.6072	-0.1404	16.7833
0.3402	17.4107	-0.1402	15.9939
0.3404	17.6734	-0.14	15.4526
0.3406	17.5192	-0.1398	16.1414
0.3408	18.0171	-0.1396	15.1801
0.341	18.1948	-0.1394	15.1134
0.3412	17.6912	-0.1392	15.4997
0.3414	18.0486	-0.139	15.7003
0.3416	18.3018	-0.1388	16.2081
0.3418	17.816	-0.1386	15.4082
0.342	17.3763	-0.1384	14.6766
0.3422	17.7975	-0.1382	15.7557
0.3424	18.071	-0.138	15.7632
0.3426	18.546	-0.1378	15.8475
0.3428	18.7423	-0.1376	15.9989
0.343	19.1511	-0.1374	16.4842
0.3432	18.4206	-0.1372	16.8277
0.3434	18.2084	-0.137	17.318
0.3436	18.031	-0.1368	16.7019
0.3438	18.4696	-0.1366	16.6315
0.344	18.0074	-0.1364	15.992
0.3442	17.627	-0.1362	16.0114
0.3444	17.8722	-0.136	15.3762
0.3446	18.5315	-0.1358	14.9144
0.3448	18.3422	-0.1356	15.2253
0.345	18.0153	-0.1354	16.3815
0.3452	17.4297	-0.1352	15.3469
0.3454	17.7376	-0.135	15.211
0.3456	17.8415	-0.1348	16.2119
0.3458	17.92	-0.1346	17.0056
0.346	17.5319	-0.1344	16.563
0.3462	17.7379	-0.1342	16.6366
0.3464	17.6033	-0.134	15.9859
0.3466	17.842	-0.1338	16.4002
0.3468	18.4044	-0.1336	15.8045
0.347	19.0556	-0.1334	15.6926
0.3472	18.4631	-0.1332	15.4419
0.3474	17.9032	-0.133	16.1651
0.3476	17.7096	-0.1328	16.3472
0.3478	17.4921	-0.1326	16.1708
0.348	17.6488	-0.1324	16.9767
0.3482	18.045	-0.1322	16.2163
0.3484	17.7181	-0.132	16.0369
0.3486	17.1697	-0.1318	16.3207
0.3488	17.6171	-0.1316	16.1317
0.349	18.4468	-0.1314	15.9916
0.3492	18.032	-0.1312	16.3116
0.3494	17.5394	-0.131	17.2515
0.3496	17.3776	-0.1308	17.2761
0.3498	17.3955	-0.1306	16.5214
0.35	16.9578	-0.1304	15.9456
0.3502	16.9445	-0.1302	16.3849
0.3504	17.3737	-0.13	16.579
0.3506	17.2316	-0.1298	16.1262
0.3508	17.0388	-0.1296	15.5661
0.351	16.5843	-0.1294	15.808
0.3512	17.0631	-0.1292	16.3424
0.3514	16.8209	-0.129	16.7
0.3516	17.1884	-0.1288	15.9908
0.3518	17.166	-0.1286	16.7035
0.352	17.95	-0.1284	16.4374
0.3522	17.8339	-0.1282	15.4404
0.3524	17.6359	-0.128	15.1762
0.3526	18.009	-0.1278	15.0693
0.3528	18.2077	-0.1276	15.5952
0.353	17.6059	-0.1274	15.2022
0.3532	17.4272	-0.1272	15.1797
0.3534	17.4796	-0.127	15.974
0.3536	17.5513	-0.1268	15.6739
0.3538	17.6109	-0.1266	15.8536
0.354	17.5779	-0.1264	15.2019
0.3542	17.7276	-0.1262	16.5639
0.3544	17.7213	-0.126	16.7235
0.3546	17.8304	-0.1258	16.4066
0.3548	17.3285	-0.1256	16.4156
0.355	16.5009	-0.1254	16.8737
0.3552	16.914	-0.1252	16.7359
0.3554	16.6877	-0.125	15.7559
0.3556	16.7624	-0.1248	16.132
0.3558	16.7441	-0.1246	16.6597
0.356	16.8016	-0.1244	16.6376
0.3562	17.0424	-0.1242	15.2942
0.3564	17.4684	-0.124	15.7297
0.3566	17.3352	-0.1238	14.4757
0.3568	16.5944	-0.1236	14.7155
0.357	16.7374	-0.1234	14.5253
0.3572	16.628	-0.1232	15.1944
0.3574	17.5233	-0.123	16.0234
0.3576	17.6399	-0.1228	15.7623
0.3578	17.7917	-0.1226	16.0973
0.358	17.597	-0.1224	15.1109
0.3582	17.3082	-0.1222	15.7969
0.3584	17.2333	-0.122	16.0417
0.3586	17.7425	-0.1218	15.5947
0.3588	17.6427	-0.1216	15.6734
0.359	17.3175	-0.1214	16.5371
0.3592	16.8315	-0.1212	16.4093
0.3594	16.7951	-0.121	16.4865
0.3596	17.5662	-0.1208	16.4216
0.3598	17.3604	-0.1206	15.9385
0.36	17.7952	-0.1204	17.0943
0.3602	17.6761	-0.1202	15.9981
0.3604	17.4868	-0.12	15.6731
0.3606	17.9256	-0.1198	16.1171
0.3608	18.0986	-0.1196	16.3178
0.361	18.1083	-0.1194	15.7935
0.3612	18.0285	-0.1192	14.4921
0.3614	17.8364	-0.119	15.4265
0.3616	17.8562	-0.1188	16.2602
0.3618	17.0983	-0.1186	16.3244
0.362	17.2216	-0.1184	15.5282
0.3622	17.5965	-0.1182	14.6767
0.3624	17.5041	-0.118	13.2324
0.3626	16.9224	-0.1178	14.3189
0.3628	17.1971	-0.1176	15.8538
0.363	17.1003	-0.1174	15.5166
0.3632	17.0561	-0.1172	15.6632
0.3634	17.1764	-0.117	15.8732
0.3636	16.9691	-0.1168	15.3725
0.3638	17.8986	-0.1166	15.8
0.364	17.6129	-0.1164	15.1344
0.3642	16.9767	-0.1162	14.4819
0.3644	16.946	-0.116	14.2764
0.3646	16.6707	-0.1158	15.5806
0.3648	16.853	-0.1156	15.7637
0.365	17.4286	-0.1154	15.3133
0.3652	17.0331	-0.1152	16.0737
0.3654	17.1479	-0.115	14.8485
0.3656	17.0972	-0.1148	15.35
0.3658	16.3695	-0.1146	15.1318
0.366	16.2946	-0.1144	15.2892
0.3662	16.9038	-0.1142	15.1503
0.3664	17.0882	-0.114	14.8637
0.3666	16.7916	-0.1138	15.5506
0.3668	17.1529	-0.1136	15.7721
0.367	16.7736	-0.1134	15.4281
0.3672	16.9974	-0.1132	14.4958
0.3674	16.9781	-0.113	14.9663
0.3676	17.2413	-0.1128	15.9056
0.3678	16.9534	-0.1126	16.7742
0.368	16.3179	-0.1124	17.0317
0.3682	16.3695	-0.1122	17.2798
0.3684	15.9316	-0.112	16.6126
0.3686	16.1718	-0.1118	16.4731
0.3688	16.8178	-0.1116	15.541
0.369	16.7135	-0.1114	15.2095
0.3692	16.9939	-0.1112	14.5281
0.3694	16.9145	-0.111	15.0176
0.3696	16.5511	-0.1108	15.1234
0.3698	17.1157	-0.1106	14.8348
0.37	17.5168	-0.1104	13.6746
0.3702	17.9049	-0.1102	14.5071
0.3704	17.2129	-0.11	14.9137
0.3706	17.3772	-0.1098	15.6764
0.3708	17.5957	-0.1096	15.0738
0.371	17.2461	-0.1094	14.6961
0.3712	17.2546	-0.1092	14.8139
0.3714	16.94	-0.109	16.1099
0.3716	17.1295	-0.1088	15.271
0.3718	16.845	-0.1086	15.9143
0.372	17.342	-0.1084	15.11
0.3722	17.1569	-0.1082	14.4942
0.3724	16.9534	-0.108	15.4714
0.3726	17.7562	-0.1078	15.6202
0.3728	17.6232	-0.1076	15.1485
0.373	17.5478	-0.1074	15.7654
0.3732	17.4841	-0.1072	16.0757
0.3734	17.3038	-0.107	15.7783
0.3736	17.1562	-0.1068	14.4869
0.3738	17.4629	-0.1066	15.175
0.374	18.0374	-0.1064	15.304
0.3742	17.9987	-0.1062	14.9636
0.3744	18.2088	-0.106	14.8509
0.3746	17.5148	-0.1058	14.9071
0.3748	17.0623	-0.1056	16.2299
0.375	16.8271	-0.1054	16.6475
0.3752	16.9711	-0.1052	16.5389
0.3754	17.8684	-0.105	16.0766
0.3756	17.8502	-0.1048	16.5076
0.3758	17.8165	-0.1046	16.4109
0.376	18.1673	-0.1044	16.3143
0.3762	17.8584	-0.1042	16.7637
0.3764	18.5407	-0.104	16.1479
0.3766	18.5516	-0.1038	15.9844
0.3768	17.9805	-0.1036	14.5331
0.377	17.7642	-0.1034	14.928
0.3772	17.7949	-0.1032	14.9533
0.3774	18.0282	-0.103	14.6152
0.3776	18.0445	-0.1028	15.5194
0.3778	17.9937	-0.1026	15.3042
0.378	17.9256	-0.1024	15.0248
0.3782	17.2978	-0.1022	14.9956
0.3784	17.4217	-0.102	15.597
0.3786	17.0385	-0.1018	15.4698
0.3788	17.4399	-0.1016	15.7856
0.379	17.7603	-0.1014	15.6646
0.3792	17.9703	-0.1012	14.792
0.3794	17.5076	-0.101	16.3799
[truncated: 605 more rows]

## Sheet: Fig. 4e
WT	Time (sec)	Normalised change in pyrene fluorescence (%)	S267A	Time (sec)	Normalised change in pyrene fluorescence (%)	S267E	Time (sec)	Normalised change in pyrene fluorescence (%)
	0.00195	0.0410115		0.000229	-0.0747606		0.00234	0.0289868
	0.0039	0.125149		0.000382	-0.0807548		0.00351	0.0691125
	0.00585	0.156918		0.000535	-0.163225		0.00468	0.0820639
	0.0078	0.194095		0.000687	-0.0497419		0.00586	0.158655
	0.00974	0.249039		0.00084	0.0404941		0.00703	0.145489
	0.01169	0.282916		0.000993	-0.0378596		0.0082	0.154749
	0.01364	0.315114		0.001146	0.0197894		0.00937	0.205599
	0.01559	0.336652		0.001298	-0.0267117		0.01054	0.215523
	0.01754	0.349111		0.001451	-0.0385852		0.01171	0.212954
	0.01949	0.385728		0.001604	0.0716862		0.01288	0.246428
	0.02144	0.417905		0.001756	-0.116614		0.01405	0.265933
	0.02339	0.461893		0.001909	0.0973831		0.01523	0.273262
	0.02533	0.485022		0.002062	0.0963163		0.0164	0.303744
	0.02728	0.508089		0.002215	-0.0798142		0.01757	0.329339
	0.02923	0.530679		0.002367	-0.138747		0.01874	0.321221
	0.03118	0.540577		0.00252	0.140989		0.01991	0.342488
	0.03313	0.566755		0.002673	0.0420446		0.02108	0.353502
	0.03508	0.595608		0.002826	0.224736		0.02225	0.357727
	0.03703	0.613715		0.002978	-0.0128892		0.02342	0.325792
	0.03898	0.622676		0.003131	0.0181866		0.0246	0.353844
	0.04092	0.641028		0.003284	0.0336147		0.02577	0.362074
	0.04287	0.665337		0.003437	0.113631		0.02694	0.407944
	0.04482	0.678002		0.003589	0.131848		0.02811	0.393938
	0.04677	0.699122		0.003742	0.0238513		0.02928	0.372297
	0.04872	0.697342		0.003895	0.17746		0.03045	0.468485
	0.05067	0.728471		0.004048	0.167521		0.03162	0.453246
	0.05262	0.744389		0.0042	-0.0405272		0.03279	0.435953
	0.05457	0.750644		0.004353	0.0994904		0.03396	0.432249
	0.05652	0.75438		0.004506	0.125794		0.03514	0.470697
	0.05846	0.76046		0.004658	0.0809451		0.03631	0.461275
	0.06041	0.764551		0.004811	0.197976		0.03748	0.471261
	0.06236	0.774649		0.004964	0.191487		0.03865	0.501036
	0.06431	0.794588		0.005117	0.168295		0.03982	0.497299
	0.06626	0.806324		0.005269	0.196543		0.04099	0.497176
	0.06821	0.801861		0.005422	0.119072		0.04216	0.453154
	0.07016	0.816831		0.005575	0.174234		0.04333	0.514805
	0.07211	0.809487		0.005728	0.196334		0.04451	0.523015
	0.07405	0.818931		0.00588	0.0143047		0.04568	0.527531
	0.076	0.836888		0.006033	0.252823		0.04685	0.546375
	0.07795	0.83928		0.006186	0.125679		0.04802	0.54628
	0.0799	0.849		0.006339	0.19638		0.04919	0.56595
	0.08185	0.863097		0.006491	0.0411632		0.05036	0.553694
	0.0838	0.870919		0.006644	0.12246		0.05153	0.618854
	0.08575	0.867851		0.006797	0.192772		0.0527	0.582934
	0.0877	0.875876		0.00695	0.0529332		0.05388	0.585982
	0.08964	0.870957		0.007102	0.174898		0.05505	0.571779
	0.09159	0.889211		0.007255	0.0832232		0.05622	0.606869
	0.09354	0.888135		0.007408	0.150427		0.05739	0.590178
	0.09549	0.886808		0.00756	0.25298		0.05856	0.603903
	0.09744	0.885575		0.007713	0.161366		0.05973	0.62371
	0.09939	0.908357		0.007866	0.0843943		0.0609	0.615317
	0.10134	0.901682		0.008019	0.136497		0.06207	0.627771
	0.10329	0.917452		0.008171	0.206593		0.06324	0.616712
	0.10524	0.904207		0.008324	0.132511		0.06442	0.636878
	0.10718	0.91338		0.008477	0.0727388		0.06559	0.641721
	0.10913	0.91457		0.00863	0.217034		0.06676	0.632442
	0.11108	0.924299		0.008782	0.0972713		0.06793	0.636006
	0.11303	0.923605		0.008935	0.249324		0.0691	0.645644
	0.11498	0.934662		0.009088	0.146209		0.07027	0.646294
	0.11693	0.92464		0.009241	0.443757		0.07144	0.622027
	0.11888	0.930939		0.009393	0.0778393		0.07261	0.64229
	0.12083	0.944221		0.009546	0.242218		0.07379	0.669323
	0.12277	0.950836		0.009699	0.32807		0.07496	0.65328
	0.12472	0.940817		0.009928	0.172844		0.07613	0.697501
	0.12667	0.947118		0.010233	0.32495		0.0773	0.679599
	0.12862	0.948825		0.010539	0.229373		0.07847	0.688874
	0.13057	0.949413		0.010844	0.259696		0.07964	0.663648
	0.13252	0.949428		0.01115	0.298645		0.08081	0.691635
	0.13447	0.96993		0.011455	0.149232		0.08198	0.6874
	0.13642	0.963458		0.011761	0.282563		0.08316	0.702982
	0.13836	0.965899		0.012066	0.0143055		0.08433	0.72226
	0.14031	0.95445		0.012372	0.205452		0.0855	0.731555
	0.14226	0.967489		0.012677	0.189912		0.08667	0.700084
	0.14421	0.970258		0.012983	0.273649		0.08784	0.707558
	0.14616	0.976481		0.013288	0.325985		0.08901	0.717733
	0.14811	0.97045		0.013594	0.25001		0.09018	0.701927
	0.15006	0.97911		0.013899	0.287327		0.09135	0.711733
	0.15201	0.974802		0.014205	0.226566		0.09252	0.723526
	0.15396	0.973814		0.01451	0.289359		0.0937	0.740606
	0.1559	0.973862		0.014815	0.216577		0.09487	0.701341
	0.15785	0.968795		0.015121	0.325177		0.09604	0.719889
	0.1598	0.977686		0.015426	0.244599		0.09721	0.724878
	0.16175	0.976565		0.015732	0.199319		0.09838	0.75062
	0.1637	0.98577		0.016037	0.185945		0.09955	0.76865
	0.16565	0.99511		0.016343	0.231889		0.10072	0.756938
	0.1676	0.986345		0.016648	0.206422		0.10189	0.763235
	0.16955	0.991604		0.016954	0.250986		0.10307	0.754952
	0.17149	0.986355		0.017259	0.239191		0.10424	0.767461
	0.17344	0.984727		0.017565	0.257177		0.10541	0.763742
	0.17539	0.993216		0.01787	0.29086		0.10658	0.748234
	0.17734	0.980599		0.018176	0.180645		0.10775	0.75719
	0.17929	0.996304		0.018481	0.262358		0.10892	0.774424
	0.18124	0.994101		0.018787	0.140302		0.11009	0.776144
	0.18319	0.991518		0.019092	0.327254		0.11126	0.784587
	0.18514	0.977742		0.019398	0.213199		0.11244	0.814792
	0.18708	0.991388		0.019703	0.25642		0.11361	0.785189
	0.18903	0.996729		0.020009	0.226129		0.11478	0.801224
	0.19098	0.980411		0.020314	0.257506		0.11595	0.776146
	0.19293	0.989421		0.02062	0.281303		0.11712	0.78482
	0.19488	0.989239		0.020925	0.35998		0.11829	0.811701
	0.19683	1.0027		0.02123	0.253154		0.11946	0.76915
	0.19878	0.992046		0.021536	0.287709		0.12063	0.797963
	0.20073	1.00072		0.021841	0.299262		0.1218	0.841966
	0.20268	1.00303		0.022147	0.179585		0.12298	0.834242
	0.20462	0.996517		0.022452	0.322629		0.12415	0.817476
	0.20657	0.99314		0.022758	0.299792		0.12532	0.812953
	0.20852	0.990917		0.023063	0.405702		0.12649	0.793078
	0.21047	0.992191		0.023369	0.215784		0.12766	0.823028
	0.21242	1.00349		0.023674	0.274483		0.12883	0.834044
	0.21437	1.00186		0.02398	0.197544		0.13	0.849243
	0.21632	1.00592		0.024285	0.217884		0.13117	0.844638
	0.21827	0.983298		0.024591	0.249462		0.13235	0.837295
	0.22021	0.98352		0.024896	0.178919		0.13352	0.845988
	0.22216	0.997151		0.025202	0.266496		0.13469	0.857706
	0.22411	0.991875		0.025507	0.212331		0.13586	0.837442
	0.22606	0.996697		0.025813	0.370879		0.13703	0.846074
	0.22801	0.998439		0.026118	0.255667		0.1382	0.876122
	0.22996	0.999256		0.026424	0.296405		0.13937	0.836605
	0.23191	1.00041		0.026729	0.21503		0.14054	0.838401
	0.23386	0.997187		0.027034	0.309808		0.14172	0.872109
	0.2358	0.996599		0.02734	0.260705		0.14289	0.858309
	0.23775	1.00109		0.027645	0.234633		0.14406	0.851241
	0.2397	1.00764		0.027951	0.281612		0.14523	0.832525
	0.24165	0.997436		0.028256	0.256009		0.1464	0.847766
	0.2436	1.00671		0.028562	0.225101		0.14757	0.836185
	0.24555	0.995191		0.028867	0.201954		0.14874	0.869658
	0.2475	1.00828		0.029173	0.357706		0.14991	0.870687
	0.24945	1.00458		0.029631	0.247794		0.15108	0.896225
	0.2514	1		0.030242	0.288285		0.15226	0.847167
	0.25334	1.00294		0.030853	0.302698		0.15343	0.858896
	0.25529	1.00492		0.031464	0.341959		0.1546	0.851841
	0.25724	1.00673		0.032075	0.278791		0.15577	0.876485
	0.25919	1.00494		0.032686	0.320413		0.15694	0.868604
	0.26114	0.992691		0.033297	0.284224		0.15811	0.876031
	0.26309	0.992856		0.033908	0.350216		0.15928	0.875888
	0.26504	0.999218		0.034519	0.329662		0.16045	0.884585
	0.26699	1.00884		0.03513	0.382966		0.16163	0.864822
	0.26893	1.00182		0.03574	0.282102		0.1628	0.856808
	0.27088	1.00045		0.036351	0.366803		0.16397	0.89326
	0.27283	0.995679		0.036962	0.33066		0.16514	0.85629
	0.27478	1.01146		0.037573	0.21887		0.16631	0.833211
	0.27673	1.00472		0.038184	0.393534		0.16748	0.879001
	0.27868	0.99899		0.038795	0.398001		0.16865	0.894378
	0.28063	0.997737		0.039406	0.216178		0.16982	0.887623
	0.28258	1.01054		0.040017	0.34515		0.171	0.904546
	0.28452	1.01063		0.040628	0.354425		0.17217	0.887837
	0.28647	1.00171		0.041239	0.355793		0.17334	0.889536
	0.28842	0.995881		0.04185	0.322458		0.17451	0.948931
	0.29037	1.01046		0.042461	0.320412		0.17568	0.915669
	0.29232	0.998623		0.043072	0.355423		0.17685	0.897417
	0.29427	1.00434		0.043683	0.292397		0.17802	0.870622
	0.29622	0.991016		0.044294	0.454539		0.17919	0.90892
	0.29817	1.00282		0.044905	0.392346		0.18036	0.918492
	0.30012	1.00882		0.045516	0.395271		0.18154	0.865649
	0.30206	1.00583		0.046127	0.368844		0.18271	0.866389
	0.30401	1.00339		0.046738	0.381007		0.18388	0.905883
	0.30596	1.00393		0.047348	0.375509		0.18505	0.901879
	0.30791	1.00283		0.047959	0.363464		0.18622	0.918586
	0.30986	1.0116		0.04857	0.377812		0.18739	0.883919
	0.31181	0.99791		0.049181	0.327166		0.18856	0.886877
	0.31376	1.00477		0.049792	0.468311		0.18973	0.942912
	0.31571	1.00464		0.050403	0.446473		0.19091	0.925474
	0.31765	1.00862		0.051014	0.396601		0.19208	0.899035
	0.3196	0.999302		0.051625	0.408335		0.19325	0.896744
	0.32155	1.00521		0.052236	0.328992		0.19442	0.89689
	0.3235	1.00492		0.052847	0.335408		0.19559	0.887024
	0.32545	1.01419		0.053458	0.395817		0.19676	0.908261
	0.3274	1.01364		0.054069	0.454114		0.19793	0.938242
	0.32935	1.01016		0.05468	0.370644		0.1991	0.906614
	0.3313	1.01123		0.055291	0.427554		0.20028	0.950412
	0.33324	1.00779		0.055902	0.347635		0.20145	0.934606
	0.33519	1.00439		0.056513	0.401644		0.20262	0.89972
	0.33714	1.00891		0.057124	0.393958		0.20379	0.913524
	0.33909	1.00688		0.057735	0.431219		0.20496	0.900371
	0.34104	1.00232		0.058346	0.466017		0.20613	0.904914
	0.34299	1.0028		0.058957	0.390008		0.2073	0.912487
	0.34494	0.992439		0.059567	0.403727		0.20847	0.927032
	0.34689	1.00952		0.060178	0.464757		0.20964	0.926584
	0.34884	1.0092		0.060789	0.380199		0.21082	0.875891
	0.35078	1.00313		0.0614	0.406382		0.21199	0.93505
	0.35273	1.01176		0.062011	0.447218		0.21316	0.959181
	0.35468	1.01836		0.062622	0.360749		0.21433	0.942624
	0.35663	1.00576		0.063233	0.50501		0.2155	0.94455
	0.35858	1.00153		0.063844	0.407818		0.21667	0.955384
	0.36053	1.00498		0.064455	0.370425		0.21784	0.965709
	0.36248	0.997831		0.065066	0.470137		0.21901	0.962731
	0.36443	1.01431		0.065677	0.401993		0.22019	0.931337
	0.36637	0.996398		0.066288	0.463922		0.22136	0.901635
	0.36832	1.00093		0.066899	0.373128		0.22253	0.965251
	0.37027	0.99897		0.06751	0.432182		0.2237	0.961684
	0.37222	1.01632		0.068121	0.447691		0.22487	0.912686
	0.37417	1.00039		0.069037	0.456078		0.22604	0.946259
	0.37612	0.998767		0.070259	0.439238		0.22721	0.95063
	0.37807	1.00277		0.071481	0.419223		0.22838	0.942092
	0.38002	1.00714		0.072703	0.491759		0.22956	0.946705
	0.38196	1.00141		0.073925	0.461256		0.23073	0.95785
	0.38391	1.01012		0.075147	0.41029		0.2319	0.910627
	0.38586	1.01056		0.076369	0.460426		0.23307	0.962147
	0.38781	0.997878		0.07759	0.501642		0.23424	0.954056
	0.38976	1.00586		0.078812	0.468752		0.23541	0.953606
	0.39171	1.00926		0.080034	0.484165		0.23658	0.938921
	0.39366	1.01051		0.081256	0.508181		0.23775	0.952201
	0.39561	1.00955		0.082478	0.450442		0.23892	0.985149
	0.39756	1.00814		0.0837	0.500956		0.2401	0.961907
	0.3995	0.998867		0.084922	0.523574		0.24127	0.97134
	0.40145	1.01581		0.086144	0.528877		0.24244	0.962956
	0.4034	1.01551		0.087366	0.421056		0.24361	0.947068
	0.40535	1.01291		0.088587	0.440531		0.24478	0.929706
	0.4073	1.00636		0.089809	0.53044		0.24595	0.925408
	0.40925	1.01629		0.091031	0.527045		0.24712	0.946931
	0.4112	1.01468		0.092253	0.526371		0.24829	0.929944
	0.41315	1.0048		0.093475	0.5483		0.24947	0.939811
	0.41509	1.00906		0.094697	0.502457		0.25064	0.913529
	0.41704	1.00747		0.095919	0.556181		0.25181	0.946481
	0.41899	1.0095		0.097141	0.573767		0.25298	0.929115
	0.42094	1.01524		0.098363	0.516936		0.25415	0.920057
	0.42289	1.00304		0.099585	0.507356		0.25532	0.995027
	0.42484	1.01445		0.100806	0.545056		0.25649	0.921323
	0.42679	1.02037		0.102028	0.561265		0.25766	0.966073
	0.42874	0.995952		0.10325	0.544784		0.25884	0.961542
	0.43068	0.997045		0.104472	0.582198		0.26001	0.931252
	0.43263	1.01762		0.105694	0.504305		0.26118	0.906691
	0.43458	1.01309		0.106916	0.521753		0.26235	0.936667
	0.43653	1.01261		0.108138	0.577254		0.26352	0.962652
	0.43848	1.00849		0.10936	0.583688		0.26469	1.0187
	0.44043	1.01085		0.110582	0.593487		0.26586	0.975503
	0.44238	1.01383		0.111804	0.493342		0.26703	0.976981
	0.44433	1.01394		0.113025	0.533673		0.2682	0.983656
	0.44628	1.01044		0.114247	0.604669		0.26938	0.965196
	0.44822	1.00269		0.115469	0.589335		0.27055	0.971569
	0.45017	1.00038		0.116691	0.520782		0.27172	0.983224
	0.45212	1.01513		0.117913	0.55183		0.27289	1.01796
	0.45407	0.995827		0.119135	0.570049		0.27406	0.996816
	0.45602	1.00773		0.120357	0.53515		0.27523	0.937263
	0.45797	1.02021		0.121579	0.583124		0.2764	0.961037
	0.45992	1.01306		0.122801	0.535849		0.27757	0.95234
	0.46187	1.00719		0.124022	0.573646		0.27875	0.967183
	0.46381	1.00578		0.125244	0.589665		0.27992	0.992193
	0.46576	1.01319		0.126466	0.586796		0.28109	0.969939
	0.46771	1.01489		0.127688	0.569761		0.28226	0.949298
	0.46966	1.01268		0.12891	0.631032		0.28343	0.961323
	0.47161	1.01095		0.130132	0.595235		0.2846	0.988196
	0.47356	1.00263		0.131354	0.558064		0.28577	0.975502
	0.47551	1.01314		0.132576	0.661039		0.28694	0.965927
	0.47746	1.00405		0.133798	0.597498		0.28812	0.944928
	0.4794	1.00849		0.13502	0.575817		0.28929	0.943434
	0.48135	1.01072		0.136241	0.616843		0.29046	0.967865
	0.4833	1.01428		0.137463	0.588898		0.29163	0.949002
	0.48525	1.0017		0.138685	0.573837		0.2928	0.966153
	0.4872	1.01475		0.139907	0.6432		0.29397	0.976911
	0.48915	1.0003		0.141129	0.599172		0.29514	0.929406
	0.4911	1.00092		0.142351	0.626729		0.29631	0.935057
	0.49305	1.00274		0.143573	0.581614		0.29748	0.93512
	0.495	1.00194		0.144795	0.623825		0.29866	0.96599
	0.49694	1.00581		0.146017	0.634104		0.29983	0.945815
	0.49889	1.00315		0.147849	0.598619		0.301	0.955449
	0.50084	0.999562		0.150293	0.652674		0.30217	0.972314
	0.50279	1.0136		0.152737	0.649447		0.30334	0.978701
	0.50474	1.00279		0.155181	0.609499		0.30451	1.00319
	0.50669	1.02238		0.157625	0.661178		0.30568	1.02545
	0.50864	1.022		0.160068	0.633129		0.30685	0.948101
	0.51059	1.01277		0.162512	0.697817		0.30803	0.991097
	0.51253	1.01748		0.164956	0.677651		0.3092	0.948261
	0.51448	1.0032		0.1674	0.660843		0.31037	0.933793
	0.51643	1.00578		0.169844	0.661894		0.31154	0.983362
	0.51838	1.00518		0.172287	0.668258		0.31271	0.99643
	0.52033	1.00821		0.174731	0.699104		0.31388	0.984562
	0.52228	1.00161		0.177175	0.690492		0.31505	1.02219
	0.52423	1.00618		0.179619	0.65987		0.31622	0.966073
	0.52618	1.00457		0.182063	0.677258		0.3174	0.935857
	0.52812	1.00304		0.184506	0.679025		0.31857	0.996511
	0.53007	1.02441		0.18695	0.674359		0.31974	0.988042
	0.53202	1.01598		0.189394	0.650463		0.32091	0.982558
	0.53397	1.01064		0.191838	0.706668		0.32208	0.990488
	0.53592	0.996498		0.194282	0.670975		0.32325	0.979804
	0.53787	1.0033		0.196725	0.698164		0.32442	0.98989
	0.53982	1.00187		0.199169	0.695387		0.32559	0.958053
	0.54177	1.00334		0.201613	0.707105		0.32676	0.973053
	0.54372	1.01184		0.204057	0.725981		0.32794	0.935411
	0.54566	1.01186		0.2065	0.702763		0.32911	1.00838
	0.54761	1.00922		0.208944	0.724801		0.33028	0.97647
	0.54956	1.02069		0.211388	0.722108		0.33145	0.980849
	0.55151	1.00996		0.213832	0.721045		0.33262	0.983965
	0.55346	1.01794		0.216276	0.732854		0.33379	0.977582
	0.55541	1.0071		0.218719	0.735996		0.33496	1.00089
	0.55736	1.00196		0.221163	0.688076		0.33613	0.997177
	0.55931	1.0006		0.223607	0.752683		0.33731	0.976617
	0.56125	0.997558		0.226051	0.71954		0.33848	0.98485
	0.5632	1.00363		0.228495	0.706286		0.33965	0.992569
	0.56515	0.998723		0.230938	0.714694		0.34082	0.974304
	0.5671	1.00552		0.233382	0.740532		0.34199	0.983588
	0.56905	1.01165		0.235826	0.750288		0.34316	0.987083
	0.571	1.00006		0.23827	0.735965		0.34433	0.997545
	0.57295	1.01469		0.240714	0.738251		0.3455	0.964811
	0.5749	1.00558		0.243157	0.719016		0.34668	0.940543
	0.57684	1.013		0.245601	0.804303		0.34785	0.952335
	0.57879	0.998088		0.248045	0.779829		0.34902	0.983147
	0.58074	1.00239		0.250489	0.758772		0.35019	0.956945
	0.58269	1.00133		0.252933	0.719569		0.35136	0.96192
	0.58464	0.996236		0.255376	0.780165		0.35253	0.995842
	0.58659	0.99505		0.25782	0.7676		0.3537	0.979885
	0.58854	1.00379		0.260264	0.782269		0.35487	1.01189
	0.59049	1.00457		0.262708	0.757343		0.35604	0.970753
	0.59244	1.00989		0.265152	0.753782		0.35722	0.958963
	0.59438	1.00624		0.267595	0.746519		0.35839	0.980845
	0.59633	1.00731		0.270039	0.758923		0.35956	0.961547
	0.59828	1.00942		0.272483	0.75977		0.36073	0.971044
	0.60023	1.00234		0.274927	0.828039		0.3619	0.981665
	0.60218	1.02069		0.27737	0.782197		0.36307	0.989094
	0.60413	1.00732		0.279814	0.772268		0.36424	0.962737
	0.60608	1.01444		0.282258	0.815926		0.36541	0.990135
	0.60803	1.01728		0.284702	0.809158		0.36659	0.955234
	0.60997	1.01221		0.287146	0.800018		0.36776	0.947215
	0.61192	1.01491		0.289589	0.755485		0.36893	0.957388
	0.61387	1.01884		0.292033	0.807758		0.3701	0.969489
	0.61582	1.01942		0.294477	0.751905		0.37127	0.976166
	0.61777	1.01268		0.296921	0.78696		0.37244	0.955383
	0.61972	1.00502		0.299365	0.776167		0.37361	0.963844
	0.62167	1.00855		0.301808	0.773672		0.37478	1.00037
	0.62362	1.00507		0.305474	0.786361		0.37596	1.00357
	0.62556	1.00661		0.310362	0.799517		0.37713	0.956793
	0.62751	1.00819		0.315249	0.797567		0.3783	0.963925
	0.62946	1.01682		0.320137	0.802569		0.37947	0.969563
	0.63141	1.01193		0.325024	0.777295		0.38064	1.01944
	0.63336	1.00114		0.329912	0.794206		0.38181	0.973567
	0.63531	1.00121		0.3348	0.821305		0.38298	0.954786
	0.63726	1.00782		0.339687	0.796866		0.38415	0.924798
	0.63921	1.0112		0.344575	0.803081		0.38532	0.983005
	0.64116	1.0105		0.349462	0.806535		0.3865	0.968009
	0.6431	0.990692		0.35435	0.786087		0.38767	0.962957
	0.64505	1.01907		0.359238	0.847185		0.38884	0.967625
	0.647	1.01551		0.364125	0.815797		0.39001	0.952051
	0.64895	1.01779		0.369013	0.821627		0.39118	0.987087
	0.6509	1.0081		0.3739	0.82942		0.39235	0.985983
	0.65285	1.00787		0.378788	0.818861		0.39352	0.965564
	0.6548	0.996812		0.383675	0.837413		0.39469	0.952258
	0.65675	1.01047		0.388563	0.833294		0.39587	0.987224
	0.65869	1.00353		0.393451	0.86185		0.39704	0.960666
	0.66064	1.01269		0.398338	0.806909		0.39821	1.00082
	0.66259	1.00247		0.403226	0.825512		0.39938	0.998148
	0.66454	1.00954		0.408113	0.833445		0.40055	0.964811
	0.66649	1.00649		0.413001	0.814844		0.40172	0.963922
	0.66844	1.01478		0.417889	0.81463		0.40289	1.00987
	0.67039	1.00439		0.422776	0.846871		0.40406	0.984996
	0.67234	1.01483		0.427664	0.822573		0.40524	1.00721
	0.67428	1.00746		0.432551	0.80753		0.40641	0.982476
	0.67623	1.01471		0.437439	0.798787		0.40758	0.98463
	0.67818	0.998944		0.442326	0.85206		0.40875	0.987901
	0.68013	1.00327		0.447214	0.84739		0.40992	0.991313
	0.68208	1.00344		0.452102	0.850592		0.41109	0.976461
	0.68403	1.0021		0.456989	0.823763		0.41226	0.989751
	0.68598	1.01532		0.461877	0.846042		0.41343	0.985603
	0.68793	1.01696		0.466764	0.832174		0.4146	1.02034
	0.68988	1.00942		0.471652	0.841193		0.41578	1.01731
	0.69182	1.00978		0.47654	0.850988		0.41695	0.941361
	0.69377	0.996985		0.481427	0.870843		0.41812	0.974846
	0.69572	1.00929		0.486315	0.859142		0.41929	0.952644
	0.69767	1.00664		0.491202	0.858705		0.42046	0.932744
	0.69962	1.01353		0.49609	0.846275		0.42163	0.953981
	0.70157	1.01201		0.500978	0.878051		0.4228	0.956281
	0.70352	1.01082		0.505865	0.857138		0.42397	0.984034
	0.70547	1.00438		0.510753	0.856604		0.42515	1.00615
	0.70741	1.00979		0.51564	0.840342		0.42632	0.952779
	0.70936	1.00521		0.520528	0.870411		0.42749	0.964148
	0.71131	0.997782		0.525415	0.869601		0.42866	0.983212
	0.71326	1.01005		0.530303	0.844282		0.42983	0.966155
	0.71521	1.01167		0.535191	0.855516		0.431	0.984862
	0.71716	1.00942		0.540078	0.866012		0.43217	0.98701
	0.71911	0.992678		0.544966	0.85599		0.43334	0.981225
	0.72106	1.00595		0.549853	0.890487		0.43452	0.944407
	0.723	1.00898		0.554741	0.884043		0.43569	0.981365
	0.72495	1.0041		0.559629	0.866844		0.43686	0.964531
	0.7269	1.01171		0.564516	0.869747		0.43803	0.975219
	0.72885	1.0143		0.569404	0.84929		0.4392	1.00029
	0.7308	1.01058		0.574291	0.873592		0.44037	0.995476
	0.73275	1.01146		0.579179	0.8896		0.44154	0.998535
	0.7347	0.996946		0.584066	0.887094		0.44271	0.994073
	0.73665	1.01037		0.588954	0.858768		0.44388	0.972317
	0.7386	1.00717		0.593842	0.858841		0.44506	0.981586
	0.74054	1.01614		0.598729	0.915932		0.44623	0.983298
	0.74249	1.01389		0.603617	0.891774		0.4474	0.969114
	0.74444	1.01075		0.608504	0.869462		0.44857	0.979432
	0.74639	1.00746		0.613392	0.891098		0.44974	1.01672
	0.74834	1.0213		0.620723	0.894494		0.45091	0.998372
	0.75029	1.02123		0.630499	0.896866		0.45208	0.960884
	0.75224	0.999781		0.640274	0.879377		0.45325	1.00074
	0.75419	1.01607		0.650049	0.91026		0.45443	0.990567
	0.75613	1.0057		0.659824	0.881208		0.4556	0.978029
	0.75808	1.00638		0.669599	0.887623		0.45677	0.961465
	0.76003	1.00273		0.679374	0.891763		0.45794	1.01825
	0.76198	1.01277		0.68915	0.901652		0.45911	1.00837
	0.76393	1.00839		0.698925	0.903243		0.46028	0.957614
	0.76588	1.01613		0.7087	0.897796		0.46145	0.981962
	0.76783	1.00661		0.718475	0.904388		0.46262	0.9879
	0.76978	1.00416		0.72825	0.905384		0.4638	0.948626
	0.77172	1.01381		0.738025	0.902628		0.46497	0.976317
	0.77367	1.00435		0.747801	0.892798		0.46614	0.969857
	0.77562	0.995279		0.757576	0.889733		0.46731	0.966965
	0.77757	1.00647		0.767351	0.915526		0.46848	0.976181
	0.77952	1.01723		0.777126	0.912437		0.46965	1.00824
	0.78147	1.00802		0.786901	0.906103		0.47082	0.9531
	0.78342	0.997701		0.796676	0.915583		0.47199	0.982993
	0.78537	1.01294		0.806452	0.917087		0.47316	0.978991
	0.78732	1.00811		0.816227	0.919959		0.47434	0.995632
	0.78926	1.02421		0.826002	0.915825		0.47551	0.984181
	0.79121	1.01701		0.835777	0.92954		0.47668	0.995546
	0.79316	1.00804		0.845552	0.92801		0.47785	0.955471
	0.79511	1.00546		0.855327	0.932319		0.47902	0.983225
	0.79706	1.00617		0.865103	0.920157		0.48019	1.01633
	0.79901	1.00358		0.874878	0.894198		0.48136	0.972897
	0.80096	0.998669		0.884653	0.922214		0.48253	1.00157
	0.80291	1.00976		0.894428	0.921045		0.48371	0.978098
	0.80485	0.996582		0.904203	0.92222		0.48488	0.995324
	0.8068	1.00739		0.913978	0.942411		0.48605	0.998291
	0.80875	1.0078		0.923754	0.930257		0.48722	0.967109
	0.8107	1.00389		0.933529	0.950133		0.48839	0.976765
	0.81265	0.997743		0.943304	0.910086		0.48956	0.957461
	0.8146	1.00544		0.953079	0.940071		0.49073	0.955103
	0.81655	1.00147		0.962854	0.920827		0.4919	0.945207
	0.8185	1.00414		0.97263	0.92602		0.49308	0.960651
	0.82044	0.999557		0.982405	0.928845		0.49425	0.968143
	0.82239	1.00363		0.99218	0.942567		0.49542	0.985654
	0.82434	1.00862		1.00195	0.923247		0.49659	0.999921
	0.82629	1.00572		1.01173	0.943594		0.49776	0.971268
	0.82824	1.00512		1.02151	0.933156		0.49893	1.00304
	0.83019	1.00693		1.03128	0.94321		0.5001	0.988271
	0.83214	1.00908		1.04106	0.928408		0.50127	0.988271
	0.83409	1.00857		1.05083	0.919726		0.50244	0.966888
	0.83604	1.00857		1.06061	0.959683		0.50362	0.986271
	0.83798	1.00022		1.07038	0.940399		0.50479	0.969199
	0.83993	1.01474		1.08016	0.947656		0.50596	0.995621
	0.84188	1.00474		1.08993	0.952092		0.50713	0.933349
	0.84383	1.00297		1.09971	0.945576		0.5083	0.918929
	0.84578	0.999827		1.10948	0.952718		0.50947	0.980556
	0.84773	1.01296		1.11926	0.95401		0.51064	0.996508
	0.84968	1.0115		1.12903	0.961526		0.51181	1.00541
	0.85163	1.00964		1.13881	0.95929		0.51299	1.00066
	0.85357	0.992158		1.14858	0.962041		0.51416	0.964304
	0.85552	0.998758		1.15836	0.946677		0.51533	1.00861
	0.85747	1.00316		1.16813	0.978861		0.5165	1.00943
	0.85942	1.01373		1.17791	0.956355		0.51767	0.986708
	0.86137	1.00864		1.18768	0.97544		0.51884	0.985451
	0.86332	0.991481		1.19746	0.97924		0.52001	0.974683
	0.86527	1.01323		1.20723	0.967747		0.52118	0.976758
	0.86722	1.00761		1.21701	0.963297		0.52236	0.954861
	0.86916	1.00722		1.22678	0.938183		0.52353	0.933325
	0.87111	1.00274		1.23656	0.99298		0.5247	0.956411
	0.87306	1.00313		1.25122	0.969049		0.52587	0.952853
	0.87501	1.00573		1.27077	0.955965		0.52704	0.989678
	0.87696	1.00098		1.29032	0.981988		0.52821	0.969258
	0.87891	1.0039		1.30987	0.972377		0.52938	0.995998
	0.88086	1.01041		1.32942	0.972683		0.53055	1.01054
	0.88281	1.01024		1.34897	0.961122		0.53172	1.01871
	0.88476	1.00257		1.36852	0.977687		0.5329	0.987529
	0.8867	1.02308		1.38807	0.95907		0.53407	0.993922
	0.88865	1.00304		1.40762	0.976098		0.53524	0.971581
	0.8906	1.00055		1.42718	0.976819		0.53641	0.96682
	0.89255	0.984763		1.44673	0.980366		0.53758	0.968826
	0.8945	1.00432		1.46628	0.990044		0.53875	0.977726
	0.89645	1.00194		1.48583	0.985604		0.53992	0.961765
	0.8984	1.00658		1.50538	0.972536		0.54109	0.99384
	0.90035	1.00044		1.52493	0.986215		0.54227	0.978022
	0.90229	1.00653		1.54448	0.979079		0.54344	1.00943
	0.90424	1.01221		1.56403	0.99055		0.54461	0.958054
	0.90619	1.00385		1.58358	0.981179		0.54578	0.961771
	0.90814	0.992372		1.60313	0.984812		0.54695	0.975129
	0.91009	1.00614		1.62268	0.980517		0.54812	0.976694
	0.91204	0.995683		1.64223	0.982196		0.54929	0.974684
	0.91399	1.01209		1.66178	0.986934		0.55046	0.9473
	0.91594	1.00972		1.68133	0.971553		0.55164	0.952581
	0.91788	1.00728		1.70088	0.985358		0.55281	0.942346
	0.91983	0.996388		1.72043	0.986882		0.55398	0.954496
	0.92178	0.997385		1.73998	0.981289		0.55515	1.00029
	0.92373	1.01489		1.75953	0.980638		0.55632	0.974539
	0.92568	0.992969		1.77908	0.99095		0.55749	0.984562
	0.92763	1.00471		1.79863	0.998659		0.55866	0.976767
	0.92958	1.01492		1.81818	0.972848		0.55983	0.967046
	0.93153	0.995375		1.83773	0.986812		0.561	0.988118
	0.93348	0.98834		1.85728	0.98899		0.56218	0.948487
	0.93542	1.00865		1.87683	0.987919		0.56335	0.975801
	0.93737	1.01486		1.89638	1.00193		0.56452	0.985971
	0.93932	0.996782		1.91593	0.989522		0.56569	0.962515
	0.94127	1.00187		1.93548	1.0016		0.56686	0.929858
	0.94322	1.00213		1.95503	0.985158		0.56803	0.976917
	0.94517	0.999631		1.97459	0.971885		0.5692	0.982561
	0.94712	0.998623		1.99413	0.996302		0.57037	1.01173
	0.94907	1.0028		2.01369	0.992634		0.57155	1.00622
	0.95101	1.00399		2.03324	0.999302		0.57272	0.973508
	0.95296	1.00314		2.05279	1.00836		0.57389	0.986122
	0.95491	1.00808		2.07234	1.00993		0.57506	0.968151
	0.95686	0.991441		2.09189	1.00582		0.57623	0.9726
	0.95881	0.988166		2.11144	1.01185		0.5774	0.946337
	0.96076	0.998428		2.13099	1.01333		0.57857	0.970902
	0.96271	1.00584		2.15054	1.01364		0.57974	0.970682
	0.96466	1.00768		2.17009	0.99181		0.58092	0.948698
	0.9666	1.00544		2.18964	0.995857		0.58209	0.958582
	0.96855	1.00373		2.20919	1.00469		0.58326	0.95724
	0.9705	1.00309		2.22874	1.00325		0.58443	0.954709
	0.97245	0.998179		2.24829	1.00195		0.5856	1.01159
	0.9744	0.996608		2.26784	1.01096		0.58677	0.988723
	0.97635	0.994518		2.28739	0.99687		0.58794	0.980847
	0.9783	1.0005		2.30694	1.00125		0.58911	0.961846
	0.98025	0.998435		2.32649	1.00207		0.59028	0.975205
	0.9822	1.00433		2.34604	0.996099		0.59146	0.933193
	0.98414	0.995774		2.36559	1.00443		0.59263	0.97795
	0.98609	0.996423		2.38514	1.00593		0.5938	0.94322
	0.98804	0.994773		2.40469	1.00791		0.59497	0.954851
	0.98999	1.00492		2.42424	1.0018		0.59614	0.95695
	0.99194	1.00388		2.44379	1.01401		0.59731	0.958509
	0.99389	1.01252		2.46334	0.999629		0.59848	1
	0.99584	1		2.48289	1.02166		0.59848	1
				2.51222	1.00934
				2.55132	1.0101
				2.59042	1.00664
				2.62952	1.00491
				2.66862	1.00672
				2.70772	1.01652
				2.74682	1.0119
				2.78592	1.0203
				2.82502	1.01106
				2.86413	1.01447
				2.90323	1.01315
				2.94233	1.01416
				2.98143	1.02036
				3.02053	1.01213
				3.05963	1.01571
				3.09873	1.01128
				3.13783	1.00675
				3.17693	1.02571
				3.21603	1.02318
				3.25513	1.0122
				3.29423	1.02412
				3.33333	1.01737
				3.37243	1.02683
				3.41154	1.0225
				3.45064	1.01637
				3.48974	1.02363
				3.52884	1.01697
				3.56794	1.0088
				3.60704	1.01805
				3.64614	1.01519
				3.68524	1.00499
				3.72434	1.01939
				3.76344	1.0104
				3.80254	1.01216
				3.84164	1.02382
				3.88074	1.01752
				3.91984	1.02274
				3.95894	1.02144
				3.99804	1.02162
				4.03715	1.0285
				4.07625	1.02301
				4.11535	1.01742
				4.15445	1.01855
				4.19355	1.02489
				4.23265	1.02327
				4.27175	1.01389
				4.31085	1.01484
				4.34995	1.02876
				4.38905	1.01439
				4.42815	1.01867
				4.46725	1.0181
				4.50635	1.02244
				4.54545	1.02518
				4.58455	1.01874
				4.62366	1.02114
				4.66276	1.02793
				4.70186	1.01781
				4.74096	1.01528
				4.78006	1.0202
				4.81916	1.02285
				4.85826	1.02441
				4.89736	1.02971
				4.93646	1.02385
				4.97556	1.02672
				5.03421	1.02171
				5.11242	1.01848
				5.19062	1.02181
				5.26882	1.02089
				5.34702	1.02613
				5.42522	1.02516
				5.50342	1.01412
				5.58162	1.02462
				5.65982	1.01895
				5.73803	1.031
				5.81623	1.02174
				5.89443	1.01592
				5.97263	1.02352
				6.05083	1.02465
				6.12903	1.01989
				6.20723	1.02621
				6.28543	1.0193
				6.36364	1.02892
				6.44184	1.01677
				6.52004	1.02222
				6.59824	1.02076
				6.67644	1.02522
				6.75464	1.02048
				6.83284	1.01839
				6.91105	1.00947
				6.98925	1.01701
				7.06745	1.02095
				7.14565	1.01046
				7.22385	1.01717
				7.30205	1.02012
				7.38025	1.01044
				7.45846	1.01917
				7.53666	1.01467
				7.61486	1.02139
				7.69306	1.02172
				7.77126	1.01663
				7.84946	1.00583
				7.92766	1.01317
				8.00587	1.01173
				8.08407	1.00702
				8.16227	1.01133
				8.24047	1.01442
				8.31867	1.01215
				8.39687	1.00483
				8.47507	1.00885
				8.55327	1.01572
				8.63148	0.997748
				8.70968	1.00239
				8.78788	1.00827
				8.86608	0.996597
				8.94428	1.00159
				9.02248	0.996962
				9.10068	1.0085
				9.17889	1.00247
				9.25709	1.00203
				9.33529	1.0011
				9.41349	0.997492
				9.49169	1.00471
				9.56989	0.999211
				9.64809	0.993201
				9.7263	0.991485
				9.8045	0.995671
				9.8827	0.989964
				9.9609	1

## Sheet: Fig. 4f
		kobs (s-1)
	[ATP] (mM)	WT	S267A	S267E
	0	0	0	0
	0.1	2.2	2.9	7.3
	0.25	5.7	6.7	14.4
	0.5	12.8	13	35.9
	1	22.1	24	76
	2.5	543	60	150
	5	105	128.8

## Sheet: Fig. 5b
WT	Cells	filopodia	filopodia/cell		S267A	Cells	filopodia	filopodia/cell		S267E	Cells	filopodia	filopodia/cell
I1	7	770	110		I3	6	292	48.6667		I3	8	844	105.5
I2	14	843	60.2143		I4	5	226	45.2		I6	11	1492	135.636
I3	9	333	37		I5	6	272	45.3333		I7	7	851	121.571
I4	6	362	60.3333		I6	10	678	67.8		I8	10	988	98.8
I5	8	478	59.75		I7	7	356	50.8571		I9	14	1988	142
	44	2786				34	1824				50	6163

## Sheet: Fig. 5c
Filopodia length in µM.
	WT	S267A	S267E
1	4.892	5.909	3.039
2	4.407	3.779	5.575
3	2.874	5.942	4.475
4	4.56	3.231	2.93
5	3.718	3.803	1.909
6	2.819	3.986	5.983
7	5.642	1.745	6.374
8	2.828	4.365	5.523
9	2.944	10.617	14.124
10	3.842	6.208	5.797
11	5.69	4.242	5.422
12	3.498	7.933	7.312
13	2.58	4.839	5.507
14	4.619	6.302	16.765
15	4.117	5.052	12.547
16	4.039	5.327	4.782
17	4.739	3.014	6.714
18	4.768	4.734	14.141
19	3.754	4.029	2.479
20	9.348	2.597	3.392
21	3.764	2.668	8.545
22	9.779	2.557	8.817
23	7.046	2.969	7.457
24	6.254	6.104	3.518
25	9.162	5.34	1.777
26	7.238	4.58	2.516
27	7.392	3.922	5.292
28	9.966	4.086	7.445
29	6.126	3.271	5.419
30	5.396	7.462	2.341
31	4.393	7.925	2.848
32	3.404	4.982	2.793
33	3.907	3.709	1.708
34	5.729	8.713	1.808
35	12.504	6.764	5.399
36	17.606	2.813	4.803
37	7.751	3.039	4.357
38	4.82	5.266	5.267
39	4.269	4.029	3.032
40	4.961	2.732	3.121
41	8.454	5.241	4.786
42	10.234	6.344	2.606
43	6.171	3.252	4.565
44	3.627	2.266	3.87
45	2.046	6.841	2.473
46	5.769	5.212	27.09
47	2.713	2.939	2.858
48	1.488	2.834	1.879
49	1.673	5.543	2.142
50	1.052	5	3.056
51	2.117		12.025
52	2.565		3.767
53	2.845		2.184
54	1.376		2.95
55	1.66		3.863
56	2.099

[truncated: 2 more sheets: Fig. 5f, Fig.6b]
